# Supplementary material for: Genome-Wide Development and Characterization of 169 gSSR Markers in the Invasive Plant Xanthium strumarium L
Source: Plants (Basel). 2025 Nov 18;14(22):3522. doi: 10.3390/plants14223522 (PMC12656314; doi:10.3390/plants14223522)
Supplement: Supplementary file 1 [file plants-14-03522-s001.zip]

Archive with 3 entries (3 files):
- Fig. S2.pptx
- Table S1-S3.xlsx
- Fig. S1.tif
