# Supplementary material for: Genome-Wide Development and Characterization of 169 gSSR Markers in the Invasive Plant Xanthium strumarium L
Source: Plants (Basel). 2025 Nov 18;14(22):3522. doi: 10.3390/plants14223522 (PMC12656314; doi:10.3390/plants14223522)
Supplement: Supplementary file 1 [file plants-14-03522-s001.zip › Table S1-S3.xlsx]

## Sheet: Table S1
Table S1. The number and proportion of SSRs on different chromosomes of X. strumarium
Chromosome	Number	Percentage
0	33645	0.0746
1	20528	0.0455
2	23189	0.0514
3	23577	0.0523
4	25223	0.0559
5	30986	0.0687
6	23865	0.0529
7	21254	0.0471
8	23097	0.0512
9	18364	0.0407
10	18605	0.0413
11	18850	0.0418
12	25154	0.0558
13	24197	0.0537
14	32669	0.0725
15	27354	0.0607
16	28859	0.064
17	29748	0.066
Unconcatenated sequence	1683	0.0037
Total	450847	1

## Sheet: Table S2
Table S2. 169 SSR loci information of X. strumarium.
Chromosome	SSR	SSR motif	SSR length	SSR repeat number	Location	Sequence	SSR Name	Left primer	Right primer	SSR amplicon size‌
Chr 0	TGTGTGTGTGTG	TG	12	6	125304	AGACATAAGTTATGGGCTTTAGTTGGGCTTGGACTTGGTAATTATTAACTTTGGTTAAATTTATAGAATAACCCACCTTCTAAAGTTATATGTATATGTATGTGTGTGTGTGTATATATATATACACATATAAATAAATATGTACATTTTTATTCGAATTTCGAAACGAATTTAAAATCATAAATTGGTATTCGATTCATATTCGATTTACT	INVZ-143	CCACCATACACCACTATCACCAT	AGAGGATGAGAGACGGAAGAGAT	160
	GAGAGAGAGAGAGAGAGAGA	GA	20	10	36887037	GCCTTTTTGGTGTGTTGTTGTTGCCTAATGCCACGTATCATCAAAACAAATCTCTTTCTCCCTTTGATCACTCCCATTTTTTCCACTCCAACTCCAACTTGAGAGAGAGAGAGAGAGAGATGATTCGGTGGGTACAACCACCCATCATGTGGTGGTGTTTGGATTAATATGAAAGTATCGACGGTGGCGGCTAGGTTTCCGCCTTAATATCTGATAGTGG	INVZ-165	GAAGGAGAGAGGAGTGACAGGTT	CTATTTAAAACCCGAAGACCCAC	139
	ATATATATATATATAT	AT	16	8	40156948	GTATATAAAGTCAACGAAGGATCACAAAAGCATTTAAGGAGGGGATACAAGAGTCAGTCAGTTGATTCAATCAAGATCAACATAATAAGCCACTTCATTAATATATATATATATATAACTATCCATCGGTTAGTACACAACACAAAAGACCATGACCCTAATAACTTTTACAAAATCAGAATACAAGTTAAGGGCCAGTTTGATTTAATTTCTACA	INVZ-167	AGGAGGGGATACAAGAGTCAGTC	TTGTGTTGTGTACTAACCGATGG	109
	GATGATGATGAT	GAT	12	4	79941344	CATCGATCTCTCGAGCACTGCCATTGCTGAGGAGGTGGATCTACCACCTGCAGTTGAGGATGCACCCGCACCAGTTGCCGGAGATGTGCCTGTAGCCGACGATGATGATGATCGTGCCTCTATGGATTCTGTGGTATCACCTTATGACCCGCTCGGTTTGGTTGAGCCTCCTCTGATTCCTGTGTCACCTGTCCGTTACCTTGATCATGTTG	INVZ-191	AAAACAACTCAGAGACCAAGACG	TGAAGGCATTGTCTACTTCAACA	157
	CACACACACACACA	CA	14	7	86604784	ATGATTACACAAGATCTCTTCCACCTATTTAAACCTAACTTGTCCACATTCAATGAACACTTCTTCTTCTCCTTCTTTTGCTCTCTTGGCCGTGACCTTGCACACACACACACATACCTTCACTTTTCAAGTTTAAGCAACAAAGAAATCATCCTTTCAAACCTCCATTTCAATCCCTAATAAAAGGTGTTGGCTAGGAGCTTAACCTTTTGGA	INVZ-195	AGCTTAATCATCCTTAACCGGAG	AATGGGGAAAATTACATGAGGTT	91
	TAGATAGATAGATAGA	TAGA	16	4	101592943	ATCAGAATTACCAAAAGACCCGTATGATATTAAACGAGCTAATTAACAAACAAACAACGTACAAGCCTCTATACTAGGCTAAGGACATAACAAACAAGTGTAGATAGATAGATAGACAGACAGAGATAGATCAAATGAGAAGAATTCTTCTTTTAAGAAGACTTTCATTCATTTAATCTAGGCCCTACATTTATTTAATCAAAGGTTGTGAACGAA	INVZ-204	ACAAACAAACAACGTACAAGCCT	AGGGCCTAGATTAAATGAATGAAA	141
	ATGATGATGATGATGATGATG	ATG	21	7	118246728	CCATCATACTTCGGAGATCCACCACGCTTCCCATTTGGTGGTGACCCACCACGTTATGATGCAGGTGGGACATCCGGGACACGTCAAAGTGATGGTGATAATGATGATGATGATGATGATGAGGAGGAGGAGGAGTAGATTGGAGAGTCTAGCTGCAGCTCCTACAGTCCATGTTGGTTTTATTTGTTTTTATTTTATTTATTTTCTTGTATTTAACTTTG	INVZ-214	TTGGCAAATGTATCTCGATGTAG	TGAATGCATTGATTTAACTTGTATCT	122
	AGAGAGAGAGAG	AG	12	6	149887535	GGAATTATTAAAGTATTAGATCTGAATGGGAAGGGTAAGCATTTGGTGAATAAGAATCAACGGCGGTTACAGCTATACGCCGGATATCTACCTGAAAGAAAGAGAGAGAGAGGATTAGTTGGTTTGACAGACTTAGACGATTGTATTTCTATTATTGTTTATTTTTTTTTTCATTTTAGATGCTTTCTTTGCATTTTCTCTTTCTAATTTTA	INVZ-233	AAATACAAAGGCAGCACATGAAC	GAATCCAACAAGACCCTTAAACC	138
	TGTGTGTGTGTGTGTGTG	TG	18	9	159885328	TCTTAAAAACATGTATATTACATGACCTAAAATTTTCAGATAAAAAAGTTTGTTACATAAAGTTTTCTCAAATTTAGTGGGTTTTTATGTATACTTGGCTTGTGTGTGTGTGTGTGTGTTTAGAATGGCTAACTCACAAACTCATTAATCATCGTTTTCAATCTACACCTTTTGTGCACCATGAGTCTAGAACCCCTAACCTCATGGGAAAGAACAAC	INVZ-239	GTGGGTTTTTATGTATACTTGGCTT	ATGGTGCACAAAAGGTGTAGATT	106
Chr 1	TATATATATATATATATATATATATATATATATATA	TA	36	18	2175609	ATATATATATATATATATATATTAATTCAAAATGTGTCATTCTTAAATGAGCTAGATAGGTAACTTATACAAATCTTTGTAATTTTATTTACAGTACTTTTATATATATATATATATATATATATATATATATATATTATAACTCAAATCTATTTTAGATAATATATATGACAATTTATGAATATACTTTGATGAACTAGAATTTACATAAGTTTAAATGTATTTTTTTTCTTTGA	INVZ-427	CGCTGCACATGTAGACTGGTA	GTTCGACCAATCACCATTTAGTT	155
	ACACACACACACACAC	AC	16	8	26834693	ATGCATGATTAATCATCAGCCGTTATTAACGTTATTTTCACAAAATTAGTAAAATAACGTTAAAATTAGTGCACTCTTACTTTTGCCCCCCAGAGGGCCTACACACACACACACACATATATATATATATGTATATATATATTATATGCGCACATCACATGCGCGGCTAATATTTTGGAAGACACCGTCGCTCCAAATTTATTTTTTTAATATTTT	INVZ-450	TTAGTGCACTCTTACTTTTGCCC	GACGGTGTCTTCCAAAATATTAGC	124
	TATATATATATATATATA	TA	18	9	32199053	CTTAAAATCATGTACATTACATGTTTTAAATTATTTAAAAAAAATAAGTTCGTTTAATAGGGTTTTCACTATAAGTTGGGTTTCCAATATATACTTACATTATATATATATATATATAGTGGAGAGATCAAATGAGAAGACATATTTTGTGAGAACAATGAGAAGAATTCTCCAACCAATATGATAGCATTATTTTATAAGGGTAGGATAGTAAATTT	INVZ-455	GGGTTTTCACTATAAGTTGGGTTTC	TGGTTGGAGAATTCTTCTCATTG	119
	TGTGTGTGTGTGTGTG	TG	16	8	33271022	TAAATAGGGGAACCGAAGGTTTTAAAAAACAGGAGGTGGGGGACTCGATACATATAAAATTTTAGGTCAAATTTACACTAAGAAACGAAAAAACTATGTATGTGTGTGTGTGTGTGGTGGAGGGTGTTATTTTTCTAGTGTAAAACTGGACAAACTACATGTTTAAACTTGGGTATAAGATCTGTAAAAAAAATTAAATAAAAAATAAAATAAAAA	INVZ-456	GTGGGGGACTCGATACATATAAA	ACACTAGAAAAATAACACCCTCCA	106
	GAGGAGGAGGAG	GAG	12	4	56857386	TTATATGAAAAACCATTCAATCAAAAGTATAAAAAAATACCATTCAAGCGCACATTCAAACAATATAAGAAACAATATATGAAAAAAAAATACCTGAAACGAGGAGGAGGAGCCGCCGGAGGGTGAGAGGAGGAGGAGCCGTCGTAGGGTGAAAGGAGGAGCCTAGGATTTATAATTTAAGAAGGTGAATGATAGAAGTCTGATGTTTTGTT	INVZ-478	AAATACCCTTTGAAAGCAAACAA	ATGGTTGATCATGGGAGAGATAG	118
	GAGAGAGAGAGA	GA	12	6	63295344	CCCACCCTATCGCCGTTCTCTTCTCCTTTGTCACCAAGTTGCGGCTGAGACCATCACATGGAACCATCATCCGGTGGAACGCTGGTCGCCACCAACTGTCGAGAGAGAGAGAGGGGGAGTTTGAGGATAGAGAGAGTAGCGAGATAAAGGAGTAAGGTTTGGGAGGGGTGATGGCTGAATTATTCAGGTGAGGAGGGATGTGTGTTGCCTTA	INVZ-484	CTCTTCTCCTTTGTCACCAAGTT	CTCTCTCTATCCTCAAACTCCCC	119
Chr 2	ATATATATATAT	AT	12	6	10297919	AACCAGTGGAAGCTGGAGTCTAACCATCAAATCTAGTTTCTATCAGTACATTGTTATTTATTGTAGGTTTTAGATGAATCAGCATGAAGGAGAATAATCCATATATATATATCAAATAGTTCTTCAGCATTGTTATGCTGATTCTTCAACCTTGAACTATGAGGTAGGATGGTTATCCTTTAAGTTATCGTTAATGGGACTTGAACTCATAA	INVZ-634	AGATGAATCAGCATGAAGGAGAA	ATGAGTTCAAGTCCCATTAACGA	139
	TTATTATTATTATTATTA	TTA	18	6	25145598	AAAAATTTAAAGCCTCTAAAATAAATAAAATTTATAAAAATTCTACATTATCTTTTAAAGAAACTTTATGACTGTAGATCATAGAATTTTATTTATTGATTTATTATTATTATTATTATCAGTATTATTATTATTATTATTATTATTATTATTATTATTTCGAATACTTTTACATTTGTACTTATATATATATATATATATATATATATATATATATA	INVZ-647	CCCGAACAAACATGGTAAACTAA	TCCTCAATCGTTAGGATTTTTCA	100
	ATATATATATATATATATATATATATATATATATATATATATAT	AT	44	22	29703631	GCTAGATTGTGTTGATGTTTCACAAGTAGGCTAATATATGTACAATATATAGATCATGTATGGAAAATTTGATGATAGACGGCCTTAGTTTAAAGGGTGAATATATATATATATATATATATATATATATATATATATATATATGAATATATATATATATATATATATCTTTGTATTGTGTTAAAATACATAGGTGGATCATTGAACGTTCCTGTATATTTCTACATGTAGTAAAATATGCATA	INVZ-651	GAAAATTTGATGATAGACGGCCT	GAACGTTCAATGATCCACCTATG	149
	CTCTCTCTCTCTCTCTCTCTCTCTCTCTCTCT	CT	32	16	60509957	ACCAATCTTCGGCCACCGCTAACTTTAATCACCAACGCTGATGGTTCACAGAATCTAAAGCCGCTATTGGCTTCAATCCTTTCACCACCACCCACTTATGCTCTCTCTCTCTCTCTCTCTCTCTCTCTCTCTAGATCGATGTCGGCACGATTCTGACCAGACCTGGTTCAGTAACGAATCAGTAACAAATTTAGAAACACATCAGAAGGGGGATCTGTACATTGGTTAATTA	INVZ-678	TGAACATTGGTGATGGTACAAAA	AACATACGCATCTGACGAGTGTA	134
	TGTGTGTGTGTG	TG	12	6	91322488	TTGAAAGGTGACCCTTGTTAGATTATGAAAAAGTGGGTGTGTTGAATTGTGAAACGGTGGAAAATAGTGATTTTGGTTGGAGGTAACCCAAGTTAGTAATTGTGTGTGTGTGTATGTATATATGTATGTATAATAATTTATATTAATTTAAATACATGAAAAGAGTGGGGGTCTGTAAAAGGTTTACAGTAAAGAGTTGGATTGTGAAATGG	INVZ-705	TGGAAAATAGTGATTTTGGTTGG	ACCCCCACTCTTTTCATGTATTT	115
	ACACACACACAC	AC	12	6	107299962	GTAAAAAAACGTGTGGATAAATGAGACACTTGTTTTAGCCTTCTTAGAAACCACATGATCCCTTCCTCACACACTCCCTTGCATGTTCTAACCCCTTAAAACACACACACACATAAACAACACCCTCTTATGTCTTAATTCCCCACGTTTCACACACACACACACACATCTACGCCGCCTACCTTACCTACCAAACTCCGATCACCACCCTT	INVZ-719	CTTGCATGTTCTAACCCCTTAAA	AGATGTGTGTGTGTGTGTGTGAA	94
Chr 3	ATATATATATATATATATATATATATAT	AT	28	14	30529356	TTTATAGGGGGTGGAGGTAGGGTTTTTATGTTTTTTTTGTTTGTGTTCACACTAGTTCTTAAGTTCTCTCCCTAAAATTAGTTTTCGTATGATCCCTACGATATATATATATATATATATATATATATGTGGGATAAAATGAGAACTAGGTTGAGTTGTGAGAATCATATGAACTCACTTATTATCCACACATTTAATTAATTATGTAATGGATTTGTGGTTGTAATT	INVZ-850	AATAGGGGTTGGTTCTATCAGGA	TGGGTTAAGAAGAATGTTTTGGA	133
	ATATATATATATAT	AT	14	7	45164395	TAGTTTTTGTGAAGGATCTTGATGTATGCTATTTATTTGTAAGCCTAAGGGCAAAAACATGATGTATGTAGCTTGTAAACAATCCTTTGACGTGTTAATCATATATATATATATGAACTTGGTATTTTTCATGTATAAATCTTGATGATCATATGGTAAACATGTTTCTTTGTTGTTGGATTCTTGATGTTGTTTGATAAACTTGGATGATTAG	INVZ-862	AGCTTGTAAACAATCCTTTGACG	CAAACAACATCAAGAATCCAACA	127
	ATCATCATCATCATCATC	ATC	18	6	47603182	AAATGGTCATGCTTGGTTATAAAAATTGTGCAGACTGATAAGATGTGTCTACTCTTCTCAGCTTTCTAGGTTGAATCCAAAAAGGTGAATCATCATCATTATCATCATCATCATCATCTGAGTCTGGTTGATAGTCTTCGTCCTGGTCGTCGTCTTCAGAATGCTAAGTACCGAAAGCTTTAGCAGGAAGATCTGACTGCCTCATCAATAACTTTTCA	INVZ-864	AGGTTGAATCCAAAAAGGTGAAT	ATTGATGAGGCAGTCAGATCTTC	142
	ACACACACACACAC	AC	14	7	107407857	TCTACAAATCCAACCTAAGGCATATGTGATGCAACCTCAAGATGTTCAAGGCAGTTATATGAGTTTGGTAATTAATCAACTTGTTATTATAACAATCCATACACACACACACACATTTACATGTAAGTACTAATGTTGTTTATAATCATTTTAGTTAATGAATGTGAATAACCAACAAACTACTTCACAAAATTCATTTGAGTTGCATGCTTCT	INVZ-913	TTTTCTTGAACATCTCTTTCCCC	AGAATTTACGTGTGTGTGTGTGC	120
	GTAGTAGTAGTAGTA	GTA	15	5	115950635	TTTCTTAAATAGGTGATTTCTTTTAGAAAAGATTATTTGTGCAGTAGTTGTGATGGTGGTGTTAGTTATTGTTGTTGTGGTGGTGGTAGTAGTGGTAGTGGTAGTAGTAGTAGTAATAATAATAGTAGTAGTAGTGATAGTAGTGATTGCAATGGTAGTAGTGATGGTGGTGGTGGTGGTAGTTGTAGTAGGAGTATGAACAATAGCAGTAGCTG	INVZ-920	GATTCCTGTTGGATAGCATAACG	TAACGGTGTTTTGGTTGGATTTA	158
Chr 4	ATATATATATATAT	AT	14	7	67161599	TCCTCAGGAAATACATCCGGCTAATCCCATACTACGGGACATCCCCTAGTGTAACACCCTGAAATCTCATTTCGTGTAATTGTGTCGTCAAGCATGAATAATATATATATATATACCAAATTAATCTCGATAATCTAAATTGTGGATCGTGGACATAACTAACCCCAAAACTTGACTAAGTTAGTGAGGTTATTTAAGAAGGTTAAAACTAGGA	INVZ-1086	ATACATCCGGCTAATCCCATACT	GTTATGTCCACGATCCACAATTT	149
	TCTCTCTCTCTCTCTC	TC	16	8	69604074	AAACTAATTACAAATAAATTACTCGATTTGGCCGGTTTTGTGGATTCTATACCAAACAATTTGGAGTTATAACAACTTGTATTTCATACTATTTGAATGATCTCTCTCTCTCTCTCCCCCCTCTCTCTCTCAAAAATCAAAATGGGGTTTACAATTACACCATGTCAAAGCGTTCATTCAAAGTGGTGAATGAATCCTTATAATTTTACAAGACAT	INVZ-1088	CGGTTTTGTGGATTCTATACCAA	TGTAAACCCCATTTTGATTTTTG	121
	AGAGAGAGAGAGAG	AG	14	7	73260275	ATCAACACTTGCACGTAACACGAGACAACATGGGAGATATGGTGTGGTGTGGTGGTGGTCAATGGGTTCAAGAGAACCCTTTGGTTCTCGGTCGTGATCAAGAGAGAGAGAGAGGAGAGAAAGGAGTGTGGTGGCTAGGGTTTTGTTATTTTTAGCATTAGGGTTTTAATTATCAAAGTTAATGTGATTAAATAGTTAAATTATTTACAAATCA	INVZ-1091	TAACACGAGACAACATGGGAGAT	AATAACAAAACCCTAGCCACCAC	135
	ATATATATATATATATATATATATATATATATATAT	AT	36	18	74508177	GCTCTATTACCATTGCCAGCAATTTCTTTAATGGATCGATTAAACGAGATTGGATGTTTTTTTAGTGCGTCCGCCGAATCACCATGTCCGTTTCTAAACAATATATATATATATATATATATATATATATATATATTCGTTAGGTTTTGGCATCAATCTGAATGAACGTGAGGTATGGTGAGTGTCTAGGTTGCAGGAAATAGGGAGCGAAGGGGACCTGGGTCTCAATCGGATTC	INVZ-1092	TCGATTAAACGAGATTGGATGTT	GCAACCTAGACACTCACCATACC	159
	TGTGTGTGTGTGTG	TG	14	7	80559931	CAAGTCTGCAGCAGAGATATCCTTGCCGTTGATAAACGGGCCCTTCAACAAACAGGTGAAAGTAAAGTCAGCAAGCTAATTCTAGAAATAGTTTGATAAATGTGTGTGTGTGTGGAGTGCTAGAACAGAACTCACATTTTCTTTAATGTAATCATTGAAAGCTGAGAGCTCATTCAATAAAGCTTGCTCTGTTCCGTCATTAGCATCTTTGCTC	INVZ-1097	AGGTGAAAGTAAAGTCAGCAAGC	GGAACAGAGCAAGCTTTATTGAA	142
	TATATATATATATATATATATATA	TA	24	12	84236726	TTTGCCATTGATCAATATCCACCCTTCATTTATAGATACAGTGGTTAAAAACACTTCTTATCCTTCTCACAAAAAACACACTTTGTATATGATCCCTACCTATATATATATATATATATATATATTTCGTGAGAAGTGACATGTAGGCATCATGTTTTGGATTTAGGCATGATGTTTTGGTTTGTTTTTACTAGAAAAAACACTAAACACAACAATTTAAAACA	INVZ-1100	TGATCAATATCCACCCTTCATTT	CATGATGCCTACATGTCACTTCT	146
	ATATATATATATATATATATATATAT	AT	26	13	89131348	AAGTTAACGACGGTGATTGGTGGCGGACAACAACGGCTGTATTGGTGGTGCCAACGTGGATATATTGAGACATTAAATCAAATTTCGTTCGTAATATATAATATATATATATATATATATATATATACGTGCATTGTTAAAACACATGCATGCATGCATAGATTAATGTTGGTTTAGGCTTAAGCGGATTCGATTTACGCAAATAGTCTCCTTCAGATATTTCTTT	INVZ-1104	TGCCAACGTGGATATATTGAGA	CGCTTAAGCCTAAACCAACATTA	138
	ATATATATATAT	AT	12	6	107455826	CTCATTATTCTTAGATTTATACAACAAAATTAATTTATAAAACTTGGATCTTTATGTTATAGCAACGAAAATACATAGAGGGAATAATGTTTGTGAATAAATATATATATATAATGTGTATGTAGAGAGTAATGGAGTCCTTTTGGGAATGCTTATGACATGTTTCATGCGCTTTCTAAAGTTGAGAGAATTGCATATTATAATCAAGCACT	INVZ-1119	GCAACGAAAATACATAGAGGGAA	CAACTTTAGAAAGCGCATGAAAC	123
	ACACACACACACACACACACACAC	AC	24	12	108671164	ATCAGATCGATTTAGCGGCACACTTGTTTTGTTAAGAGATTGATTTAGGTCTCGGGACCAGCGTAGTTATTAAAGCTTACCCCCATGAAACTGTAAACCAACACACACACACACACACACACACTATCTATCTATCTGTCTACATCACCATCACCCTCACCAATTATCATGCACCTGAACCCTAAATCGGTCGGGCGATGTCTAAGACTGCTTGGTTGTGAAGT	INVZ-1120	AAGAGATTGATTTAGGTCTCGGG	GGGTGATGGTGATGTAGACAGAT	123
	GAGAGAGAGAGAGAGA	GA	16	8	111225397	AGCTGAGGAGGTGGTGTGGTGGTTTGTGTGTTTGTGTTTTTGTTTCTTGTTCTTGTTCTTTTCTTTTGTTTCCATGGGTGGTTTGTGGTGGTGGACGGTGGAGAGAGAGAGAGAGAGGGGTTGGTGCAATGGGCTTTTTGTTTTGGTGGATGTGTGTGTGTATTGATGTGTGATAATAGACCAATCTAAAGCTTTTTTATGATTTTCAAGTAAAAA	INVZ-1123	TCTTGTTCTTTTCTTTTGTTTCCA	AATACACACACACATCCACCAAA	114
	GTGTGTGTGTGTGTGTGTGTGT	GT	22	11	119661866	TATTTAACCTATCTGACACTTCAAAAGATAAAACACAACCCAGATCGGCTATTCATATGCAAACCGCAAACGGTAAAAATTACAACATTTGGTCTAGCCAGTGTGTGTGTGTGTGTGTGTGTGAGAGAGAGAGAGAGAGAGCACTGTTACTGACCCAAGGTGACCCAACTTGTTCAGGTTGATAATCAATAAGAGTGTCCATCACATCATCTGAATTCTCTT	INVZ-1129	AAGATAAAACACAACCCAGATCG	TATCAACCTGAACAAGTTGGGTC	160
Chr 5	TGTGTGTGTGTG	TG	12	6	6081165	GTTCTTAGGGTTTAGATTTGGGGAAGAAGACCCATGTAAGGAAGTGATATAATTAGTTGGTTTCCAAAAATAAATTAAATCAGCTTTCTGGTGTGGTGGTTGTGTGTGTGTGTATATCACATAAGTAACACAGGTTCGATCCCCCTTGTAAGCCAGTTTCCCCCATATTTTTTTAACGAAACCAGTTAGACTTAACTGGGGTTTGACTAACA	INVZ-1235	TTAAATCAGCTTTCTGGTGTGGT	AATATGGGGGAAACTGGCTTAC	95
	ATATATATATATATAT	AT	16	8	10616365	TTAATTCATATTGGCATGTATCATGTCATGCCTATTATAGTTTTTTTTTTTGTATCTTTAAGCTCTGATGTATCTTTTATTTATATATATATATATATATATATATATATATATATTTTGTGTGTACTAATTTCATTGTTTAAATTTGTATTATATCTGTTTTCCATGTGAATGCAACAGAAGCTGATGTATCAGCAGGAAAGTGGCATTTTTGAT	INVZ-1238	GCATGTATCATGTCATGCCTATT	ATACATCAGCTTCTGTTGCATTC	179
	ATATATATATATAT	AT	14	7	43801794	TGGTGTGACAGAAGTGGTATCAGAGCCAAGGTTATAGCGAACTAGTGTTTCAAAAATCTAGACTATAACCAGACTGGCTCGAGCAAGAAAAGTTTTCAAAATATATATATATATAAACACAACAAAAATGTTTGGGAAACTGTATTGTGGGAAATCCCGACCGGCTAGCCATGGATGTCAATATGTGAAGTATTAGAAAGTAGATATTAAGGAT	INVZ-1260	TGGTGTGACAGAAGTGGTATCAG	CCACAATACAGTTTCCCAAACAT	150
	TATATATATATATATA	TA	16	8	54363478	TTGCCTTATAATTTTTTTTTTTTGCCTTAGAAAAATGTGTGGTCTAGATTGGTTATCTCAGTTCTCAATGAGGTCAATGGTTCTCAAATGATCCTAATCCTATATATATATATATATTCAATAAATAAATAAATAAACATTTATAATTTATAAACATTGTGAAAGTTAGACTTTAATCATTTGATAAAGTTTATGTTACAAGAAAAGTGGGATTTT	INVZ-1267	GAGGTCAATGGTTCTCAAATGAT	TCCCACTTTTCTTGTAACATAAACTT	143
	CTCTCTCTCTCTCTCTCTCTCTCTCTCTCT	CT	30	15	64940182	CCTCACCCTCTCCGGCACGTCCCCATCTATCAACCATGAATGACCATTTTAGGAAACCCTCTCCTCCCACACCCCTCTAAGCCGCCACCCAATCCCTCTCCTCTCTCTCTCTCTCTCTCTCTCTCTCTCTTCTCAGCCAAGACCCACAACCCTACACCATTAGCATTAAGACTTCCCAACCTTGTCAATCCTAAGTCTACCATTTCTCTTGAGAAATAACTAAGATCCTA	INVZ-1274	CCATGAATGACCATTTTAGGAAA	AATGCTAATGGTGTAGGGTTGTG	134
	CACACACACACACA	CA	14	7	81526039	AAATAGAGGTTAATGATAGGTGTTTCGATGGGACATGTCTTTTTGGAGGTTGACATGATGACATTTCCAGAAAAGTACTCAAAGTAAGAATTAATACACTCACACACACACACATATATAAAATAGATACATACTAAAATTAATTAGGTAATACCTTCAACTAAAATGATTCTAGGTCATGTGCAAGTTGTCTAGGACTTATCCCCTCACGTGT	INVZ-1285	GTTGACATGATGACATTTCCAGA	CCTAGACAACTTGCACATGACCT	148
	GTGTGTGTGTGTGT	GT	14	7	87583968	GATGGTTCGTTTTTGGGGTTCATGCACCGAGTTCCTTGGATTAAGGCTGAGTTTTCTCTTGATTCAAGGGTCTAGGGTTTTCAAGAGAGTGTGCAGGAGAGTGTGTGTGTGTGTTCGATGAGTGTGTGTAGGAGAACAAGGGGCTACTTTATCAAATGAAGAATTATTTGAGTTTTGAGAATTGGCAGGTTTAGCCCCTCTATGCTTTCAACAT	INVZ-1289	GTTCCTTGGATTAAGGCTGAGTT	AGTAGCCCCTTGTTCTCCTACAC	118
	AGAGAGAGAGAG	AG	12	6	101166105	GCCGAGGTTACTAACTTCATTGTATGGGTTCTTTGGGAAGATTTGTGTTAGTAGAATTTTGAAAAAAGGAAGATGAGGAGGTGAAGGGATGGACAGTTTTAGAGAGAGAGAGAAAGGGAGGTGGTGGTGTGTTGTGAAGAAAGCAAATGATAAGAAGAGAACTTGGGAAGTTGTAATGTGAACATGTGTGCTTCTAGAGTTATTATATATCT	INVZ-1298	GTATGGGTTCTTTGGGAAGATTT	CATTTGCTTTCTTCACAACACAC	128
	AGAGAGAGAGAG	AG	12	6	146423961	TCGGGGAGGGAAAAGTTGAACAGAGTGATCGGAGAACACCCCCTCGATTCGGGATCGGTGTACTCGGGGCAATCTCACCGATTGCACCAAATGTTTGAGAAGAGAGAGAGAGTTTTTGTGGCCAATAGGAAAAGAGAGGATGAGAGGCGGGGAAGGGGGTGTACACCCCTAGATGAGAGAAAAATGGGGAGGAAGTTAAGTATGACGTGACG	INVZ-1328	GAAAAGTTGAACAGAGTGATCGG	GCCTCTCATCCTCTCTTTTCCTA	139
Chr 6	CTCTCTCTCTCTCTCTCTCTCT	CT	22	11	12099636	AATTACCTAAATGAACTTTAGATTAATTTAAACTAATACCACGTGTTATCGTAAAAAGACTTCTCATCCTTCTTATAAAAACTAGTCTTTATACCCGAACCTCTCTCTCTCTCTCTCTCTCTATATATATATATATATATATATATATATATATATATATATATATATATATAAGAAAGCAAAATAAGTTTTGGCAAGTGTTGCATCGTGAGGCCTCCCACC	INVZ-1441	ACTGGTGGGTATTTGCTTACAAT	GGGGACGCTAGCTACTATATTCA	123
	ATATATATATATATATATATATATATATATATAT	AT	34	17	20546532	AACAAGACTGAAATTTTAAAAAATAATAAAAAAAATTTCTTCCTTCACTTCTTACATTAAAAAATATTTATAGGATAAGACACATTTATAAAGAACCTTAATATATATATATATATATATATATATATATATATAATTATATATTATTAATGATTTAGTTTGTTTTGTGTGTTATCACAATATTTTACAACTATTCTTTTATGAATACTTGATCACATTATATTCTCAGTTACT	INVZ-1448	CGACACACATACATCTTCCACAT	ATGCAATCTCTTTTGGTGAAATG	121
	TCTCTCTCTCTCTCTC	TC	16	8	44715334	TCGAGTCATAAAAACCCCCCACAAAGAATAAAAACTAAGTAGAGAAAAAATGGTGTAAAGTTGAACAGCTAGTCAATTAACCGTAATATAATATAATTTATCTCTCTCTCTCTCTCTATATATATATATATATATAAAAGGAAGGATTATCTTGAGAACACTAAATATCGTGAGAACCGTGAGAACAAGTGAAAAAATAAATCAAAATCAATATTT	INVZ-1468	AATATATCGATAAAGGATGGCAGC	AGAAGGAACCAAATGTACCTCGT	152
	TATATATATATATATATATA	TA	20	10	48342242	TTATTTTTATACTAATTACAATCATATCATTGGGTTTGGATGGCTAAGAATGGTTCTTAAGGTTCATAATCATAAGGTGGTTCTTAATTGAACCTTACCCTATATATATATATATATATAGGATTGAAATTAATTAGGAACCACCTCCATAGTCAGGAACCTTACGAACAAATCTTGGTCATCCATCTAAATCTTGATCAAAATAGGTAAATTGGTAAAA	INVZ-1471	TATAGTGCTTCCTAACAGCAGGG	CGACCCTAAGGTAATCTCGAATC	137
	ATATATATATATATATATATATATATATATAT	AT	32	16	55588706	TAAAATAAAATAAATACTGATTTTTCTAACATACCTTTGATTTATTTAATATGATAGATTAATTTGATCTGGATTATTATTGATTAATAATGATTTAGCAATATATATATATATATATATATATATATATATTAGACTTAACTGGATTAACTAACACAGTTAGTCAAATCCAGTTAGTTCTAACTGGTTTAATGCATTAAAAAGTGGAGTTTTGAGCGTGGGACAAGGTTCG	INVZ-1477	TTTCGACACTTTAATACGTTACGCT	AAGGCGTGACTTATAATGCCAAT	117
	ATATATATATAT	AT	12	6	58016790	TTTATCTTACCTCCGTTTTGGACGTGATTTGGTTCATTGCGAAGCTCCCACAACATAGAATGCAAACCGAAAAAGAAATATATAAATAAACCTTGGTTGAATATATATATATTAGTCCAAAGTTTAGGAAAAAATAATTTTCCAATATTTGTGAAAAATACTCTTTTCACAAAATTTACAACAATCCCCTAAATGAATGGATATCGATCTAT	INVZ-1479	CCCACCTGTCACAAGTTAAATCA	CCTAGATCCGGCGCTAAAAA	160
	TGTGTGTGTGTGTGTG	TG	16	8	78541835	ATCCTCATCCTTATTTGCCTTTATTTCAAGCTTAAAGATGGATACTAGGGTTTGGAAGAGAGAACTTGAAGTTCTCTGTATTTTGATTGATGCACACACTTGTGTGTGTGTGTGTGTTTTATTTGTAAGTTTTATTATTAAAACTCAAGTTTGACATTTCGCAATTATAGTCCCTCCTAGTTTGAACCTTCTAACTAACCTTGTTAACTTACCCAA	INVZ-1496	CCAAACTCCAATGCAGGTATTAT	GAGGGATTATGTCGGGTTTAGTA	154
	TGTGTGTGTGTGTG	TG	14	7	84591524	TACCATATGTTTACCCTTGGCCTTCTAGTCATCTCCGAAGCATAACAACCTTATTACTGGTAAACCAGATCGTTGTCTAGCTACCTGTACAATTTATGATTGTGTGTGTGTGTGTATGGATTTATGATAATCTGGACAATAAAAGATAACTCTCACAATTCTTAACTAATCTATTGCATAAATCCGTTATAAAATAAATATTTAATTAGTTGCT	INVZ-1501	CGATCATTGTTTCCGTCTATATGT	ATCTAAGGGTCTACTCCCCCTTT	110
	ATATATATATAT	AT	12	6	85788908	GTGGTGTGACAGAAGTGGTATCAGAGCCAAGGTTATAGCGAACTAGCATTTCAAAATCTAGACTATAACCAGACTGGCTCGAGCAAGAAAAGTTTTCAAAATATATATATATAAACACAACAACAAAAAAATGTTTGGGAAATTGTATTTTGGGAAATCCCGACCGACTAGCCATGGATGTCAATATGTGAAATATTAGAAAGTAGATGTTA	INVZ-1502	TGGTGTGACAGAAGTGGTATCAG	GATTTCCCAAAATACAATTTCCC	158
	TATATATATATATATA	TA	16	8	112355253	TCTACAGTCTATGAACCGTTAAAGAAGTACAATGCTGACTTCCGATTATGATTTTGAAGCAAGTAAGGGCCATTTTAAGTTATCAAATTCTGAATTCTACTATATATATATATATATGTGTGTGTGTGTTTCTTTTGGTTTTAATCATGGGCTTCATTTTAGGTTTGGTTCGTTCCTGATTTCCAAAAGTGTTAGTTAAAGTAGGATTTATAAAGA	INVZ-1524	GCTGACTTCCGATTATGATTTTG	AAACCTAAAATGAAGCCCATGAT	133
	TATATATATATATATATATATATATATATATATATATA	TA	38	19	119602146	ATTTAAAATGATCCAAACATGAAGATTTCCCATAGCGGGTCAAAACATATTTTAAATGATTCAAGCATGAAAGTTTCCCATAATGGGTCAAAACATATTTTATATATATATATATATATATATATATATATATATATACAAAAAGTAACTTAACCCCTCATTAAACACTCCGTTAAAGCGTTAACTTTCTTTACCACCCTGTTTTCATTCCTTACGCTTCGTTAGATTACCATCAACC	INVZ-1530	CAAGCATGAAAGTTTCCCATAAT	AGGGTGGTAAAGAAAGTTAACGC	139
Chr 7	ACACACACACACACAC	AC	16	8	11499533	ATAGAGAGCTGGGTGATGTGATACTTATTATTCCATAATCCTCAAATGAGCCGTAGATTACTATACGCACTCAAACTTAACCACACTTGTTTGAACTTATACACACACACACACACGATTACATCAGCCAACTAACTTCTAAGTTCTAACACAAAAAACGTTTTTCTCACATGCCATTACAAACTTGCATGTGCTAATACTTGGTTTTAAAAAGCG	INVZ-1641	CATAATCCTCAAATGAGCCGTAG	CAAGTTTGTAATGGCATGTGAGA	154
	AGAGAGAGAGAGAG	AG	14	7	21840127	AAAAGAAAAGCATTGATGATTTAGTATTCTTCTCCGTTGATGCATACATCTTCGAAAACATTTCCGATAGCTTTTGTCAAAACCCTAGCTTCTAGCAGATAGAGAGAGAGAGAGGGAGATGATGATAATAATTCTGGTGGCAGTGGATTGAGAACCTCCTATTTAAAGGGAAATTGAAGAAACGACGGTTGACATTCAATTGTAGGGTCTTATT	INVZ-1650	AACATTTCCGATAGCTTTTGTCA	CCACTGCCACCAGAATTATTATC	90
	TCTCTCTCTCTC	TC	12	6	24130192	TTAGGTTATTAGAAAATGGCCTAGACTATAACTAAGTACCCATGACTTATTTCATGATTTTTCATTATCATTTCTTTCATCCTAACTCTTGCTACTCTATTCTCTCTCTCTCTTTCTTCTCCCTCACTTCTCTTCAACCTGGTGCACCAAGAGGACACCTTAGGCCCATTACCTATTTTATCCCTTTTGATTTTTAATTCCTTCAAAGTGTT	INVZ-1652	CCCATGACTTATTTCATGATTTTTC	ATAGGTAATGGGCCTAAGGTGTC	138
	TATATATATATATA	TA	14	7	37914594	TTAAATAAGTTACAAAGTAGACCACTGGGCACTGACAACTATCTCTTTCAGACAGCAAGTGACACAAAATCCATAACTTAAATATAGGAGTTCAAATAATTATATATATATATACACACACATACACATATATATATATATATGTATTTATATGTATAGGATTTGGATCATTTGAGAACTAATGGCCTAATTGAGAACTGAGAGAACTAATCTG	INVZ-1664	CAGCAAGTGACACAAAATCCATA	GCCATTAGTTCTCAAATGATCCA	134
	AGAGAGAGAGAGAG	AG	14	7	39112754	ATCCTTCCATGTTAAGCTTCCATAATCACTTCAAAACCTTCCTAAACTAGGATGATTACTTGTGATTTTAGGGTGTTTGATGGAAGATAATGGATGGTTTAGAGAGAGAGAGAGTGAGTGTGGAGAAACCATAGGTTATTATAGGCATAGTTATGTGTGTGAATTATGATAATAACTAGAAGATTTAGGGGTGTAGGTTGGGGGTAATTATCTA	INVZ-1665	TTGATGGAAGATAATGGATGGTT	GATAATTACCCCCAACCTACACC	136
	ACACACACACACAC	AC	14	7	98781554	ATGAAGCTTACCGTTCGGGGCATACTGGAAGGCAAGGGACGTTTGATAGCCCTCAGAATGAAGAGAACTATGTAAGTAGTTATTTATAATATATTTTTATACACACACACACACATACATACATATATATATATATATATAAGTATATTAAGTCACGTTTGTAAAATACAGCATAGGTTAAAGTCACAGTTTGAGTCGGAAAGTCAACAGATCA	INVZ-1717	ACCGTTGATCTTTTCTCCCTTAT	TATGTGTGTGTGTTTGGTGGTTT	127
	GTGTGTGTGTGTGTGT	GT	16	8	106825536	TTAGATCTCAACCATTGATTTTAAAATCTAATGGCTTATAACACTTCCTACATTTCTTACACAATTCAATTTTCCTACAGGATCTCTACCCTATATAGGGGTGTGTGTGTGTGTGTATATCATTAAATCCCACTTTTGTTATAAATTTTATTCCTGTGTTTTACTTTTTCGTCTAATTTTTTCTGGAGTTAACACGTCGTAACCTGCATGCATGAT	INVZ-1724	CAATTTTCCTACAGGATCTCTACCC	ACGACGTGTTAACTCCAGAAAAA	134
	CTCTCTCTCTCTCT	CT	14	7	110254957	CCCGAAATGACCTGGTAGGACACCTAGTTGCACCAATTAAGCAAATTAAGATATTTTGGGATAAAGGTGGGACCCACAAGGGCCTATGGCCGTCCCCCTCCTCTCTCTCTCTCTCCTCTCTCTCTTTTCCATTGGTGAAGAGTGTTAAGTTGGTTAAGCATGGATTGGCCAAGTAAATCCTCATGATTACCTTAGATTTTTCCTACACCTATAT	INVZ-1727	GATATTTTGGGATAAAGGTGGGA	TCACCAATGGAAAAGAGAGAGAG	89
	GTGTGTGTGTGT	GT	12	6	111389908	GATAAACGAAGAAGATTCGAATAAAAACGCATGCAAGGAAGATCAGTGAGTATCGGGTTCCAATCGCCGACGTTACAGAGCTCCGGCGATCAAGGTGTGAGTGTGTGTGTGTCAGAGTGAAGCTTAAAGGAAGAGAGTTCTCTTTGATCCCACTGATCTCTTGATTTAAATACTAAAGCATATTACTTTGCTCTTTGGGCAGGATTAGTCCC	INVZ-1728	CAAGGAAGATCAGTGAGTATCGG	AATCAAGAGATCAGTGGGATCAA	133
Chr 8	GCGCGCGCGCGC	GC	12	6	28724191	GAGGCTTCGCGGGCTCGATCTGAAGGGAGAAAACCTTGGAAATTCATAGGAGTTGCAAGCCTTAGCTTGTTTAAAACGTTTCTTTATGTATAGTTATCATGCGCGCGCGCGCAGGTGGCTCCTGTTGCGGCGCGCAGATTATCTGTTTACAAAACTCCTTGGATTTGTATTATGACTTAAACTAATGTTTGTTGTTTAAACAACCTCCCAGG	INVZ-1855	TTGTGAAATATCAACACAATCTAGCA	TATATGTATGTATGGCCGTGGGT	102
	TATATATATATATATATATA	TA	20	10	37152430	CAAATCGGGATTTTATTATCTATGTTGTTTAAAAATTTTATAATTTTTGAAGGCCCGAAACTATGTTAAATTAATTTTGTCATTTTAATGAAATATTATGTATATATATATATATATATAATAAAACAGAACATAAAAAATGAAAAAAGGGGCGGCCTGGGAGTCGCACCCGGCCCCCTTGTGGTGTTCCCAATGTGCTAACCACTAGGCTGGAACTTTA	INVZ-1862	ATCGTTGATTGAGGTTAGGGTTT	ATAAAAGCAGAGGCAACAAAAGA	85
	TATATATATATA	TA	12	6	50241612	TTCTCCCATAAGAATACATATACTCCAATATTCTTATAAGATTCATCATACTTGCATTCATCTTCCCATTTTACTTTCAACACTTATGGAAGTGTTTGTGTATATATATATATTTCACCCTTAATTATTTGCCACACCCCACCAAGGCGGAAACACGGGCATGTGACATCGAAAGGTATTCAAGCACAAGGTTCAAGCAACATAATCAAATT	INVZ-1873	TAACCATTAACCATTCCGTGAAC	GTGAGGAGTTTGAATGAAGGATG	158
	ATATATATATATAT	AT	14	7	51432306	ACATATATATATATATATATATATATATATATATATATATATATATATATACAGAAAGCAATAAAGAAAAATAATGAATGACATATATATATATATATATATATATATATATATACACACCTGAAAATTTTTATAAACACCAAATAAATAAATATAATAAAGATTTAATGGAATAAGAACTTTAAAAGACTTATATTTTCAGAAAATAATAATT	INVZ-1874	TTTTGCTAACAAGACTAACGGGT	TCATTCATTTTGTAACACCCCA	160
	ACACACACACACACACACAC	AC	20	10	90854367	ACGCCATATGATGAACACAAAAAGGGAACTTCAAAGTGAAGCTTATCATATAAGCAATTCCACACTCTTTTAAACGAGTAATGTCGGTACATACATACGTACACACACACACACACACACATATATATATATTGAATCACACCAACTCGTAGAAAAACTAACCAAAATATGATTTTCAAAGATGAGCTCTACAAGGCATTGATTCATCAAAGATGTTCGA	INVZ-1907	TGATGAACACAAAAAGGGAACTT	TTCTACGAGTTGGTGTGATTCAA	146
	ATATATATATATATATAT	AT	18	9	102817800	ATATGATTTAGTGTATTTGTGTGTATCAGAACTGACTCTAAAACATTAACCAGCAACTGTCAGATTTAAGTGTAATCACAATGCATAAACAGATACATACATATATATATATATATATACACCTACCTCCTGATATTGTTGACTCCATGGAGGCTTTCCGGTTGCCATCTCGATAACAGTACAGCCAACACTCCATATATCAGCAGAGCTACCAAAAA	INVZ-1917	TTTGGGATTTTCCTAGAGTGTCA	CGAGATCGTAACCAAGTATGTGTG	115
	ATATATATATAT	AT	12	6	104000509	GTTTCCGCCATTGGTTGGGGTGTTACATCATATGATTCGATTGCATGTGATTTTGATAAATTATGAAGGGTAAAATGTGCAAAACCTAAAGAAATACTTAATATATATATATACACACACACACACACATGCATATGCATATACGTTTGAAGTATGTTCACACATTTACATGCACTCACACACATTTGCACGTGCATGCATGCATGTATATG	INVZ-1918	TTCGATTGCATGTGATTTTGATA	TGTGAGTGCATGTAAATGTGTGA	145
	CTCTCTCTCTCTCTCTCTCTCTCTCT	CT	26	13	112378975	TTTTAGTTAAATCCATGAGAAATTACTAAATTACCCCTCTTTAAAAAAAACTAAATATTATAATCTCTCTCTCTCACACACACACACACACACACTCTCTCTCTCTCTCTCTCTCTCTCTCTCTCTATATATATATATATATATATATATATATATATATATATATGTGGGAAGGATAAATTAAAAACCACCTTGAGTTGAGAAAACCTAGAAAAATCCTCTAAAA	INVZ-1925	ATGTATGGTCCAGAATGGTTGTC	AAAACAAATGTCTTGTGTTCTACGA	214
	TATATATATATATATA	TA	16	8	114752860	CAATACTTATTTTAATATATATATATATATATATATATTGCCTAATTATTCAGATTTAGATAAATTTATTAAATCTTACATATATGTATATACATATATGTATATATATATATATATTATTAGATGAATAATTCCAACATTTACATATATTAATTGACATATAGTATATATGTATGTATAAAAAAAGAAAATAAAGAAAGAGGTAAAAAAAATTGA	INVZ-1927	CTTGGCGCTTTGTTAATTTATTT	TTTAAAATCCCATCCGAGTTGT	149
	ATATATATATATATATAT	AT	18	9	115963535	GGTACCACCTTCATCTAAACTTCGTTTAATTTGTAAATTTGTAAAAAAAAAGTTTTTACCTTTGGTATTCTTTTTACACATAATGATATATATATATATTATATATATATATATATATGTAGGGGAGAGTTATCTTGAGAAAACTAAATATCGTGAGAACAAATGAAAAAATTGCAAGAACTCGCTCAAAAGTCAATCAAATTCAAAATTTCTTTTTA	INVZ-1928	TGAAAACTCTCCACAAAAACCAT	CTTTATAAACTCAACGCTTTCGG	120
Chr 9	ATATATATATATATATATATATATATATATATATAT	AT	36	18	13550786	TATCTTCTTCTCCTTCATACAATTTGTGATGTATTAGAATTTAGAAAAAAATAAAGAGATAATCTTTAATTTTAAACTTAAGGATTAAATAGATATATGCATATATATATATATATATATATATATATATATATATTAATTGAATACTTAAATAAATCTGATATATATGTAATTAATTTTTTTATATATAATCATAGCTTTGGAACTAATTTTATATTTATATATATGGAAAAAAA	INVZ-2047	TAACCTATAGTCACGCGCAATTT	GGCTTTATGTACCCTTTACCCAC	120
	ACACACACACAC	AC	12	6	17427155	TGACATTTGATGTGACCACATGTTTCATGTTGAAATAACATTGTCACAACGAACAATAAAAAATAAAGTAATTGAGGTGTAAACATCCTCCAACATACAAACACACACACACAAAAAAAAAAACCTCTTTAACAATGTAGAAATCTAGGATTGAAATTTGTTGGAACGAATAATAAGAACAGGGTCATGTAATTTTGTTTTAGAATGAAACT	INVZ-2051	GAGGTGTAAACATCCTCCAACAT	CGTTCCAACAAATTTCAATCCTA	95
	TCTCTCTCTCTCTC	TC	14	7	23204340	ACCAACATGGAAACACCTTTAGGTAAGTAGAACACATGCAAGATGCTTACCTAAACAAGCCACCTCCAAACCCTCTCATCTCTCCCTCTCTCCCATAGTTTCTCTCTCTCTCTCTTGCCTATATAAATCGGCCGAAAGGCCATATACCCACACCACCTCACACTTCACAAGATCACACACTATCAAACTCACTCTTAACCACTCCTATTCCCTC	INVZ-2057	CATCTCTCCCTCTCTCCCATAGT	TGTGATCTTGTGAAGTGTGAGGT	101
	ATATATATATATATATATATATATAT	AT	26	13	31930919	TTATGTGAGTAAGTAAGGCTTCTTGGATGCTAGTATACACACACATACGTGTATGCGTGGTATGTATATATATAAGGGTATGTGTGTGTCATGTGTATGCATATATATATATATATATATATATATTTGTGTATGCTTGTGTGTGATTAGGTTACAATCCCTTGTAAATGTGTATATATGCATGCAAGTTATAGGAGATGTAGTCCTGAGTTTAGAATATAAATGC	INVZ-2066	AAAGATGGATCCAAACAGAAGGT	TTTTGCCTTTTGATCTTTACCAA	136
	CACACACACACA	CA	12	6	44503802	CTTAAGATCTCCTTACACCTATTTAAGCATACATGTCCACATTCATTGAATTTGCCTCTTCTTCTCCCTTCCTCTTCCACTTTGGCCGTAACCCTTCATGCACACACACACACTCACTTTACAAGTTTAAACAACTAAGAAAACCATTCCTTCAAACCTCCACTTCAATCTTTAAACCAAGGTGTTGGCTAGGAACTCAAACTTTTGGAAGA	INVZ-2079	GCCCCTCAAGTTCCATACTTTAT	TCTTTTTATTTGTAAGTATGGTTGGG	181
	AGAGAGAGAGAGAG	AG	14	7	61896311	AGTAGGAGGGCTTTATGGGGGTGTTATGCGTCACGTGGCAGGAAGGGACATTATATAAAAAATGTGTGTAGTGAAAATGGGGTAGGGGTTTTGTTGGTTTAGAGAGAGAGAGAGGAAGAGAGAGAAAGACACATTCACATATTCAAATGGCGCCATATAACTCACACCCAAAAGTTTTTTTGCTCTATAGCGCCCCGGAGGGCAGTGTCGAGGG	INVZ-2097	AAATGTGTGTAGTGAAAATGGGG	CTTTTGGGTGTGAGTTATATGGC	115
	AGAGAGAGAGAGAG	AG	14	7	75421941	AATGTCTGCAGTCTGCAAGAAGAAGATTGTTTGTTTGTTAACGTCTGCAGCGTAACCCAAAACCAAAACCCACCATAAACTGTCACAACTCACAGAGTTAAGAGAGAGAGAGAGCTGTAGAGAGAGAGAGAGAGAGAGAGAACCGAAGTTAGAAAGAGGAGGGGAGGGCGGCGGTGGGCTGGAGAGGAGGAGGGAGGAGAGGGGCGACGACGGC	INVZ-2111	CCACCATAAACTGTCACAACTCA	CCTCCTCTTTCTAACTTCGGTTC	93
	CTCTCTCTCTCTCTCTCTCTCTCT	CT	24	12	76397984	TTGTCACCACACCGCAACTACAACGACACCACCTAGCCAGCACCACCACCTAACCCCCTCTCGCAACAACATCACCATTTTTCTTTCTTTCTCTCTTCCCCTCTCTCTCTCTCTCTCTCTCTCTCACTTGATCTTTCTCTTGATTTTCACGTCTTTCTATATGTTTCTTTCTTTGTGAAACGTAATTGAAAGGACAAAAGCTTTATAATAGATAAAGATAGAAG	INVZ-2112	GCAACAACATCACCATTTTTCTT	TGTCCTTTCAATTACGTTTCACA	134
	ATATATATATAT	AT	12	6	78352058	GTTTACATCTAAATATAGTTAAAATGTAATAAAGTTTTTTTTTATAAACCCCAATAATTGCTTTAATGTTATAGGTATATGTGTGTGTGTATATATATACATATATATATATGTGCGCTTATGTATATATTCTATCTTAATCTATTATGTGAAAATCACATAGTTGTAAATTTGTAATCCAAAATTTCTAAAACTCCATATACATACAAATG	INVZ-2114	AACCCCAATAATTGCTTTAATGTT	TGGAGTTTTAGAAATTTTGGATTACA	152
	GTGTGTGTGTGTGT	GT	14	7	79287507	ACCCTAACCCTCATCACCCACCACGAACCACCATTCACCATCGTCTCTGACAGCAGTCACAACCCACACCATGGCCAACCAAAGCTGATGATGTACGTGAGTGTGTGTGTGTGTGAGAGAGAGAGAGAGAGAAAAAGAAAGAAAGAGAATAGGTGTTGGTGTGTGTGTGTGTGAAACTGAGATAGCAGGCCAACATTTTATACGAGTCGTATGT	INVZ-2115	ACCAAAGCTGATGATGTACGTG	GACTCGTATAAAATGTTGGCCTG	131
	AGAGAGAGAGAGAG	AG	14	7	84121500	TTTTATGGGGGCATTATGCGCTACGTGGCAGGAAGGGGCGTTATGGGGCGTTATATAAAAAATGTGTGTAGTGGAAATGGGGTGAGGGTTTTGTTGGTTTAGAGAGAGAGAGAGGAAGAGAGAGAAAGACACATTCTTCCGGTTCAATTGCGCCATATAACTCACGCTCAAATTTTTTTTTGCCCCATAGCGCCCCAGGAGACGTTGTTGGGGA	INVZ-2120	AAAATGTGTGTAGTGGAAATGGG	AATTTGAGCGTGAGTTATATGGC	116
	TCTCTCTCTCTCTCTCTC	TC	18	9	85095330	CTCCCTCCTCCTTCCCCAGCTCGCCGTTGCCGCCCCTCTCCTCCTTCCTCCTACGCCCCCACTCCGTCGTCGCCCCTCCCCTCCTCTATCTAACTCCGGTTCTCTCTCTCTCTCTCTCTACAACTCTCTCTTTAACTCTGGTTCTTTCTCTCTATACAACTCTCTCTCAGTATTTGGTGAAGTGTGTTGGTGGTGGCTGTGTATTATGGATATAAAGT	INVZ-2121	CCCTCCTCTATCTAACTCCGGT	CCAACACACTTCACCAAATACTG	112
	CTCTCTCTCTCTCTCT	CT	16	8	88951837	ATTTCCAAAGCACCAATTCAATCAACAAAATAAAATAAATATACAGATACATTCAATCCCCCTTTCAAATATCTTTTTTCCATAACCAAATCCCATTTGACTCTCTCTCTCTCTCTCCTTCCGTAACCGACTCTTATCCCTTCAAAAATCCAACCCCTAATTTACTCTTTTTTCTTTCCAATCAAACAATAAAACATTAATCTCATCCCACTCAAA	INVZ-2125	ACAGATACATTCAATCCCCCTTT	AAATTAGGGGTTGGATTTTTGAA	121
Chr 10	GAGGAGGAGGAG	GAG	12	4	970033	GAGGAGGAGGAGGGAGGAGAAGGGAGAGGAGGAGGGAGGAGAGGGGCGGCGACGGCGGGCTGGGGAGGAGCAAGGGCGGAGGAGGAGGGAGGAAATGGGAGAGGAGGAGGAGGGAGGAGAGGGGTAGCAGTGGGCTAGGGGAGGATAAGGGAGGAGAGGGGAGAGGAGGAGGGATGAGAGAATGGTTTGAGAATGAATGAGAGGGGAGAGGA	INVZ-2234	GAGGAGGAGGGAGGAAATGG	TCCCCTCTCATTCATTCTCAAAC	129
	TATATATATATATATATATATATATA	TA	26	13	2916387	TCACGCTCTCCATTTTGTTCCCATGCTATGGAAGATCCATTTCTTTATCTCATTTGTTTCACTTGGATAAATAACAAATTTTGACTGCAAACAAAAAAATTATATATATATATATATATATATATACACACACACACACAATAAGCATACACCCGTTATTTTAACTAGTAGATACATTTTGAAACTTAATAAAGACTTATACCTTAACGAGTGAGTACATGTCCTC	INVZ-2236	CATGCTATGGAAGATCCATTTCT	GGGTGTATGCTTATTGTGTGTGT	133
	ATATATATATATAT	AT	14	7	23336613	AATCAATATTCACCCTTCATTTATAGATCCAGTGGCTAAATACACTTCTTATCCTTCTCATAAAAAAACACACTTTGTACATGATCCCTACCCTATAATGATATATATATATATAATTATAATTATAAACATAATAAAAAAACTAGTTGAGCCCGAGCCTGAGAAACTACTCACAAGTCTTTCTTGTGATTTAGAAACAAAGCTTTTAGAGAAC	INVZ-2257	CACTTTGTACATGATCCCTACCC	TGTGAGTAGTTTCTCAGGCTCG	105
	CTCTCTCTCTCT	CT	12	6	25337809	CTGGTGACCTTTTTTGCTTAACCGACGAACTGATCAAAACCAATCATTCAACCCATTAATTGCAATTTAATCGTGTAATCAAGACGCCCTACAACTAACCCTCTCTCTCTCTAAAAAACACCAGCGGAGCTTCCACCTCCACCCATGTTAGTACACTTCGTGTATGTCCACAGCTAGTGATAGGTCATTATAGTCGTAGGCTAGGTAGATAC	INVZ-2259	GTGTAATCAAGACGCCCTACAAC	ACGAAGTGTACTAACATGGGTGG	89
	CTCTCTCTCTCTCTCTCT	CT	18	9	35063588	TTCCATAAAAGCACAACAAGATACACAAAGATATCAAAGTGCGATGAATGGGTAACACATGGGAGGACCACCCTACCACCAACTTACCCTACTCCAACCACTCTCTCTCTCTCTCTCTCCTCCCTCACTATTCACGACCGCAACCTACTCCCCAACCACCCCACTTCTTACCTGATTGACTATCCAAAGAATACATGCATACTTTGCAATCTTTCACT	INVZ-2269	CACAAAGATATCAAAGTGCGATG	GTCAATCAGGTAAGAAGTGGGGT	157
	GTGTGTGTGTGTGTGT	GT	16	8	40905258	TGTAGGATGCTTAGATGACAAGATTTAAAGCTAATGCAAGCAAGAGCCCTTTTGACTTGGCATGTATGGGACTGATTTGTGTGCTTAAGGGTTTAAGAAGGTGTGTGTGTGTGTGTTTTAGGGTGTTTTGGTCACATACTAAAGTGTGTGTGTCGACCAAGACCCTTGTCCCCTTAACCCACAACTAAATCATTCACACAATGACATTTCCAGCCC	INVZ-2275	CATGTATGGGACTGATTTGTGTG	TGTGTGAATGATTTAGTTGTGGG	140
	ATATATATATATATAT	AT	16	8	93345052	CCCTAATTAGTGGTTCTCAAATGATCCAAATCATATATATATATATATATAATATATATATATATATATATATAATATATATATATATATATATATATATATATATATATATATATAGGTAGGGGATTAATTAAGAATCACCACCCTAGTTAAGAACCCTGAGAATTAATCCTGATTATCCATCTTCAATCTTGATCATAAAGATAAAGGTGTAAA	INVZ-2329	GTGGTTCTCAAATGATCCAAATC	TCAGGGTTCTTAACTAGGGTGGT	153
	AGAGAGAGAGAGAG	AG	14	7	94481141	CAAATCTATCATAACCTCTTGAAGATTATTATCTTAATAATCTTTACAATGATTCTAACAAATTCACTAATCTGTTGATGAAACCCTAGAACTCAAAACAAGAGAGAGAGAGAGAAACGAAACAATACGGGAGGCAACAGTGGGGACTTTTCCGCAATGGGCGAAAGCCTGACAGAGCAATGCCGCGTGGAGGTAGAAGGCTCACGGGTCGTGA	INVZ-2330	TGTTGATGAAACCCTAGAACTCAA	CGTGAGCCTTCTACCTCCAC	134
Chr 11	TGTGTGTGTGTGTGTGTGTG	TG	20	10	15934580	TGCAAAGACTTAACTCAAAATTTATAAAAACACCAAGTATGAAAAGGGTTAACTCAAGATAAAAACAAAAGAAATATGTAAGTGTGTGCATGCGTATGAATGTGTGTGTGTGTGTGTGTGCATGGGTGTGTGCGTGTCGTATATGTGTGTGTCGTGAGTATATACATATACATACATTGATGTATAAGATCTACATGTTCCATCTTTCCCATTCAAGATC	INVZ-2449	AATATGTAAGTGTGTGCATGCGT	ATGGGAAAGATGGAACATGTAGA	140
	TGTGTGTGTGTG	TG	12	6	19896411	CTCCTATTCCTTGTTGGGCTTGATTTGAGCATGAGGTTGGTTTCTTAGGGTTTGGAGGGTGAGGAGGTTAAAGCTCCTGCATTTGATCGATATACACATATGTGTGTGTGTGTTTGTGTGTGTTTTAAAGATTTATAATAATAATAATAATTATAATAATAATAACAACAACACACCCTCAAGTTTGGTATTTGGCAATTATGGTCCCTCCT	INVZ-2453	AGGTTAAAGCTCCTGCATTTGAT	AAACTTGAGGGTGTGTTGTTGTT	122
	ATATATATATATATATATAT	AT	20	10	23887906	ATTATCCCTGAGGACCTATAGATCCGTAGAGTGTTTCTACACATATTCCAGTAGGGCGTCTAACCCCCAACTTTAGTTATTACAATACACATGTCTACCCATATATATATATATATATATTTACCAACTTCTGATAATTAACAACATGCTCTCTCGGTCCTACACACCCTATTTGGTTTATTTTTTTTATTATTATTAAGGCCTTAACTTCATTTCTATG	INVZ-2457	ATATTCCAGTAGGGCGTCTAACC	GACCGAGAGAGCATGTTGTTAAT	117
	ATATATATATAT	AT	12	6	28872295	TTTTTCAAGTGTTTTAGTGAATGTATTTATTCAGAATCGTAATGTTTTGACAAAATTATTTGTAACGATAACAATAAATCCCGAACAATATTTTCAAAACATATATATATATGTATATATGTATATTCCCCAAGAATCAAATATGACAAATTTTCAAAGGTTTCTGTAATCAAATAATTTTTATTGTTCGAATTCAAAAAATACGTAAACGT	INVZ-2462	TGTAACGATAACAATAAATCCCGA	TTTGTCATATTTGATTCTTGGGG	90
	CACACACACACA	CA	12	6	41754217	TGGGTGTCACATATACCCCATGAGATCACACTTTCAACCTTCACAAAAAAACAAGTTCACTACCTCTTGAATCCCTCTCTTTCTCCCTAAAATTTCGGCGCACACACACACATTGAACACCAACATTTTCAAGTTAAAAACCTTCATTTGGAAGCTTACAAGAACATATTTTAGGAAGCTTGTTTTCATATCATCTCATATAATCATCTCTA	INVZ-2475	CTCTTGAATCCCTCTCTTTCTCC	TGTAAGCTTCCAAATGAAGGTTTT	97
	ATATATATATAT	AT	12	6	44755450	TCTAAAAACCCAATAATACAAACATAATTAGCAAGAAATTGTTCATTAACAACCAAAAGCCCTAATTACAAGCTACATACATATATGAAATGTATCTACAATATATATATATAGGGAAGTAGGAAAAATATGTGAAGCGGCAAGAAAACATTAATTCCTACAAAATATATATATTAAATCTTAGGCAAATGGAAATTGCCGGAAAAGTATAT	INVZ-2478	AACCAAAAGCCCTAATTACAAGC	TAGGAATTAATGTTTTCTTGCCG	110
	TCTCTCTCTCTCTCTCTCTC	TC	20	10	59638778	AACATTTCCTTGTTTAGTGAGGATGTAAAAAATGTATCACAATTAATGAAGGAATAAAATGTAATAACAACTTAAGTAATCTATACTACTACATAATCTTTCTCTCTCTCTCTCTCTCTCTATATATAGGATTGGGTTCGGTTGAAAACTCATTCCAGTTGTGAGAACTCCAACGTAAAATGCAAATTTTTAAAATTTTTTTTACCTAAGGATGTAAAAA	INVZ-2493	CATTTCCTTGTTTAGTGAGGATGT	ACAACTGGAATGAGTTTTCAACC	160
	TCTCTCTCTCTCTCTCTCTCTCTC	TC	24	12	66602135	TTTAACAAGATTGGAAAAAAATTAAATTTTTTTTCCTTTTTCACTTCTCAAGTTAAAGGCTATTTGTAGGATAAGACCCATTTGTATAAGAACCTTACTTTCTCTCTCTCTCTCTCTCTCTCTCTATATATATATATATATATATATATATATATATATATATATATATATATTGAAGTTTAATGGGGAACATCAAAAAAGTGAAAAACCGAGGAACCATGTTG	INVZ-2500	GGCTATTTGTAGGATAAGACCCA	TTTGATGTTCCCCATTAAACTTC	140
	TATATATATATATATATATATATATATATATATA	TA	34	17	71524500	AACGATCATGCCGGTTAGGCTTTTGGTGTATGTGCAAACATTTTTTTAAACACTGACTTTTGATGTATCCGCTGCTTGTTTAACTCGTATGCTTACGGACTATATATATATATATATATATATATATATATATACACACACGTATAAAACTAAGAAGGAGATTTAAAACCTATAAAAAAATATATATGTATTTTGTTACGGGTCAAAGGATTCGATACTAAGACTCATGTAAAA	INVZ-2505	GCTGCTTGTTTAACTCGTATGCT	AATCCTTTGACCCGTAACAAAAT	142
	CACACACACACA	CA	12	6	82503757	AACCTAGTATAATTTTCATGATATACATATATGTATATGTAATAAATGTATGTAGAAATCAAGACATGATAACCTCCCTAATCCTTTCCAATTTTTGGCCCACACACACACACCAATAAACAACAGCTTTGGTCACCACCTAAGACAAGATCATACACTACTATGGCAACAAACTTTTACACACATTAACCGAAGATGTTTAGCTAAGTAGA	INVZ-2516	TGATAACCTCCCTAATCCTTTCC	TGTGTGTAAAAGTTTGTTGCCAT	119
	ATATATATATATAT	AT	14	7	98318376	ATCGGTATACCACGTCATTGCTAATCAAATAAGTGTCCACCTAAAATTCAAAGTCATCAAAAATACATATATGCATACATAAAGAATTCATTATTAACCCATATATATATATATGACTAAATGTTGTTAGGAAAGGGGTATCAAAGCATAAAGTTTGTACAAAAGATGGTTATCTCACAAGTATTTTTATTTGAAGAATAGCATCATTTTTCTA	INVZ-2532	ATCGGTATACCACGTCATTGCTA	TTATGCTTTGATACCCCTTTCCT	151
Chr 12	ATATATATATATATAT	AT	16	8	3899210	AGTACGGAATTGAGCCTCGAGTTGTTTTTCCTTCACCTCACGAGGCTTAAGCCTCGAGGTGAACCGAGGCGGAAGTAAAATAAATTAAATATAAATATAAATATATATATATATATAACAATAAATTTATTCTTTTTATATATAAATTCATAAGTTAGGGGGGCCAAATACAAACTAGTAAAGATGTAGGGGGTTAAATGTTAAAACATCCTAACT	INVZ-2636	ACCGAGGCGGAAGTAAAATAAAT	TTACTAGTTTGTATTTGGCCCCC	119
	GAGAGAGAGAGA	GA	12	6	15521490	GAGAGAGAGAGATTTTGAAATGAAGTGGTCCCAAGGCAAGAGGGAATGGGCAGATACAGCAAGGAGATAATAAGATATGGAAGATGATGATACATAGAGGGAGAGAGAGAGATTCTATTGATTTATGTAGATGAGAATTTGGTTGGTAATGTTGAAATGGGTATGTGTACTGTGTGTGAGGAAATCTCAATCTTAGGTGTGAACTGTCAAGG	INVZ-2645	GGGCAGATACAGCAAGGAGATA	TACCCATTTCAACATTACCAACC	116
	TGTGTGTGTGTGTGTG	TG	16	8	19398136	GGAGAGATTTTGGTAAGTCAAATTTACATAGGTTGTAGATAAAGGTTTTGTGTTTAACAATTTTGGTGAAAAGTGGAATAGTGGTGCTTTTGGACTTGTATGTGTGTGTGTGTGTGTATTGAGCCATGTGTGTGTATATATATATATATAAGCATGTATGTGTGTCGTGTGTATATATATATATATATATAGATGTGTATGCTTGTGTGTTTTGAT	INVZ-2648	GAATAGTGGTGCTTTTGGACTTG	CACACGACACACATACATGCTTA	96
	TATATATATATATATA	TA	16	8	24562066	TAATACCCTCAATTACTAAATTCAATGATTGCCACATGTCAACACCAGAATCCTTCTTATATTTTTTACAAATTTCACCATTTGTACAGGATCCTCTACCTATATATATATATATAGTGGAGAGTTCAAATGAGAAGAAAATGTCTTTTAAGAAGAAAAAGAAGAAATTTAAACCAATAGAATTCTTCCAATTAATAATTGTATTTAATGTTAAAT	INVZ-2652	ACATGTCAACACCAGAATCCTTC	TTTTCTTCTCATTTGAACTCTCCA	108
	TATATATATATATATATATATATATATATATATA	TA	34	17	25862456	TCAACGTAATATATTTTAATTATCTGATGAGAAATTATTAACCCAACTTACAAATCGTTTTACCACTTATTGAAATAAATAAATAAAAAGGATTATAATTTATATATATATATATATATATATATATATATATATTACAAATAATTAAATCAACTTCCTTGCAACCTTTATAAATAAATTATTGAGTTGTTTTTTTTTCTAAAAATGACTTATACACTTAAATTACAAAGTTTA	INVZ-2653	CCCAACTTACAAATCGTTTTACC	AAGGTTGCAAGGAAGTTGATTTA	127
	CACACACACACA	CA	12	6	28443202	CAATGATTTTCTTTGTCGTGCACTGGCGTCCACTTAGAGAGGTTAATGTCTATCAAGTATCTTCATGCCCTTATGTTAACATACTTCATTTGTCTGATTGCACACACACACATATATATATATATGTGTGTGTGTGTATATATATACACTTATACCGTTGGGACGTGCTTCCAGTAGTCCAACAAAGCTTTTTCAAAGTGGCACTTTTGAAC	INVZ-2655	GGCGTCCACTTAGAGAGGTTAAT	CACGTCCCAACGGTATAAGTGTA	143
	ATATATATATAT	AT	12	6	32315530	TGACCCCAGGTTCGAATCCCTTAAGAGTCGGGTTCCGTTTGATTTTTTTTATATGCTGCTTATTTTGTATATTTATATATATATATATATATATATATATATATATATATATTATGTGTGGCAGTTAATAGATCATTTAAAATACATTATGACCTCTAAAAATTTTCTAATTTTACCAACTCTAAATATCAATATCTAAATTTAAATTTTTA	INVZ-2658	CTTAAGAGTCGGGTTCCGTTT	TTAAATGATCTATTAACTGCCACACA	121
	TCTCTCTCTCTCTC	TC	14	7	118820566	TATAACAAGACACACTAACCGTTATTTACCGAAAACCAGGGTTTATCGAAACCCAGGTTTCATAACGAAATCATGACCGGGCCTACATCTCCCACCTGCGTCTCTCTCTCTCTCTTTCTCCAATATTTCTCTCTCTCTCTCTCTGTATATTCTCTCTCTACCTGTTTTCATCAAGGGGAGTCGGTGAAAGCATAGAATGTGCCGGATCGAAAAA	INVZ-2725	GGTTTCATAACGAAATCATGACC	ACATTCTATGCTTTCACCGACTC	145
Chr 13	TATATATATATATATATATA	TA	20	10	5031578	AAACTTTCAATTAATTACAATTATGCCACTTTAAATCAATGGTTAGAAAGTGGTTCTCACAGTTCTTAAACAATGAGTGGTTCCTATTTAAACCGCACCCTATATATATATATATATATATGTGTGTGTGTGTGTGTGTGTGTGATTTTAAATGAAGATGGTGGTGGATTAAGGTGGTTTATGGTGGTTTTAAGGCTGTGATTGACTGGGTTGGGAGAGG	INVZ-2837	AGTGGTTCCTATTTAAACCGCAC	AGTCAATCACAGCCTTAAAACCA	132
	ACACACACACACAC	AC	14	7	16305437	TGATGGTGGGATCTTGCATGGGAAATAGATAGGTGCATTAATGGCTTTTGGTTTGTTTCGTGTGTGCTAATATGTATATGTTTATTTATATATCGATGGTACACACACACACACATACACCATGCACACACACGCCACAAACATAAACACACCTACATGCACAAACACTTATGTTTTTATCTTGAAAAAACCCTTCATACACTTAGGATTTTAT	INVZ-2846	GATAGGTGCATTAATGGCTTTTG	AAGTGTTTGTGCATGTAGGTGTG	143
	GTGTGTGTGTGTGT	GT	14	7	42560300	TCTTCCAAAGATTAAGCTCCAAGCTCTTAAACACACATAAAAAGGTTGGAATTTAGGGATGATTTGGATGTGATTTTTGGTGTTTGATCTTGAAATTCAAGTGTGTGTGTGTGTCTATAGGAAGACTCACGGCCAACACAAGGAGAAAAAGAGATATTTTGTGTATAGAAAATGAAGACCCAAGACCCCTTTATATAGTTCTCAAGGTGTACCA	INVZ-2867	GATTTGGATGTGATTTTTGGTGT	GGGTCTTGGGTCTTCATTTTCTA	128
	TATATATATATATATATATA	TA	20	10	76317277	CTTGAACCCGGGTTCGATCCCTGAGGAAGGGCCAGGTTTTTTTTTTTTTTCTACTTTCTATTGAATCATTATTAACATTATATATATATATATATATATATATATATATATATATATATATTCCTTTTATTCATAAAAATGTCAAACTAATCCTATAAATTTTCTAAAAATTATCACGGGTCCACAATGATCTCTAATAATTATACAAACTTTATTTTGC	INVZ-2894	CTGAGGAAGGGCCAGGTTTT	GATCATTGTGGACCCGTGATAAT	172
	TCTCTCTCTCTCTCTCTC	TC	18	9	77578115	TTAAGCATGAATGATGTAAAAAAATAGGGAAAGACTTATGGAATTCCAAGAGATTAAGCCTTATATAGTGTGAGCTTAACCTCTTGGCCTATGAGTCTAATCTCTCTCTCTCTCTCTCATAATACTAATTACCCTTATCTAGCACAATCTATTAAATACATTAATGACTAATTAAACAACCCGCTATAATTCACGATACAATCATAAATCCCGACTAT	INVZ-2895	TAGTGTGAGCTTAACCTCTTGGC	TATCGTGAATTATAGCGGGTTGT	133
	TGTGTGTGTGTGTG	TG	14	7	86335793	CTTGAGGTGTGTCGAGCTTGGATGACTCGTTTTAGGGCCAATACACTGCATATCCCTTTCATTTGGCTTTAAATTTGAGCAAGGGATGTAGAATTAGGGTTGTGTGTGTGTGTGGAGGTTGATTCTCTGCATATGGAGATGATCTCCATGTGTTTTGTTTACAAGAATTAGTATAGTTTGTATTTTGACACCTTTGGTTCTTCCACAATTCCAC	INVZ-2902	ACACTGCATATCCCTTTCATTTG	CTCCATATGCAGAGAATCAACCT	96
	ACACACACACACAC	AC	14	7	91278308	GAAGTCTGCTTTGATCAACTGCATTCATCAAATTGCATCGTCGCGTTTTCCAGGTAATATGTTATCTGGTTTGCTTATTAGACACCCCCACCGCTATCCGACACACACACACACATATGTAGAAAGGGTTTTGCTTTAGTGGTGGTAAATTGGTAATTTCGACCCATTTACTTATTAATCGTTCAATCTGGCCTTTGTTTTGCATCAACGGGTC	INVZ-2906	ACTGCATTCATCAAATTGCATC	ACCAATTTACCACCACTAAAGCA	137
	ACACACACACACACACACACACACACAC	AC	28	14	97591922	CTCGGGACCATCTCCCCGACCCCCCAGTTCAAAAATTAAATAATATTTAATTTTTTTACCGTTGAGCAACGGGCATACAAAAAAACAAATTATTTTATATACACACACACACACACACACACACACACTCACTTTTAACCTTTTTACTCACCAAACTCTTCCAATTCTCTCTACTTTTATAAATTTTTATAAACTTTCTTTCTACTTTTATACAAATTTCCATGGATC	INVZ-2911	GAGCAACGGGCATACAAAAA	GAGAATTGGAAGAGTTTGGTGAGT	106
Chr 14	ACACACACACACACACAC	AC	18	9	34894120	GAGGGCTGATTGTGCTATTATATGATAGCTGAATTGAGGGGGTTAAATGAAAACAATGCATATGTCGACACATAGTAGTGATCGACATACACACCCTCAAACACACACACACACACACATATCATGTAGGGCCTAGGTTTGTAGGTTTACTTTTGTCCTAATTGATTGTTGGACTTAGTACATTGGGCTAGTGGTGTGTGCGATGTTAGATGTGTGTG	INVZ-3183	GAATTGAGGGGGTTAAATGAAAA	AGCCCAATGTACTAAGTCCAACA	159
	CACACACACACACA	CA	14	7	69721949	GTGTAAATGAACGAGGCTTCGGGTAGACGTGGAGCCATGGATTTGATAAACGGAACATGCTTAAAGTAAGTCACTCGATGCTTAAATCTCGTTTAGATACCACACACACACACATGCTTATATAAATATATACATGCTTGAAATTAGTTGTAGAAGCTTGAATTAGAACTTAAACTTGGATAGAAAATGGCCTTAGTTGAAGGTTGATGATATA	INVZ-3205	GGGAGATGAGATGAATGAATGAA	GGATCTTGTAAGATGTTTGCCTG	153
	ATATATATATATATATATATATATATAT	AT	28	14	106121367	GTATATATATGTATTCGATGTATGTGTGTCGTGTGATACATGTATATATATGATGCATACTTATGTTGTGTGATTAGGTGAAGATATTACATGTACATGCATATATATATATATATATATATATATATTGCAATAAACTTAAGGTTTAGATATGAATGCATATGGATATTTGTAAACATTCTTGACATATGAAATCATATATATTTTGTGTTTGTAAATTCCTATGTT	INVZ-3228	TTCAAGCTCATGTTGCTATCTTTC	TGTACCAGTTATGGAACCAATCC	144
	TATATATATATATATATATATATATATATATATATA	TA	36	18	109285414	AATAAAGTGTGCATGAGTGAGCTATGTGTATGCATTTGAAATTTGTAGGCAATGGGGTGTGAAGTATGGTGGGTATATAAGGCATCCTTGTGTCTCATAGTATATATATATATATATATATATATATATATATATAAAAGTTTGAGTGCATGAATTATGCAAGTGCAAGGTATATATATATATTCTCTTTTTGTTTGCATGTGTGTGCAGTGTATATGAGATGGAGTACATGAGGG	INVZ-3230	AAGGCATCCTTGTGTCTCATAGT	TATACACTGCACACACATGCAAA	138
	CTCTCTCTCTCTCTCT	CT	16	8	110877545	TGTCACAATGTCAAACATTTTCACCAAAAAGGCAAGTGGATTTTGCAACACCAAGTTCCATAAGCATAGACCATCCAAAAACCCATTTCAAATCTCCTAACTCTCTCTCTCTCTCTTTCGTTTATATATATACATGTTCCAAGAACATTTCTAATACATACACAAATACCTTACATTCTCAAACAAACCTCTTCTTCTCTCCCTTTCCCTCCAATC	INVZ-3231	GAGGGTGGGAAAAATATTTCAGT	CAAACATGAAATGACAATGGTGT	145
	ATATATATATATATATATATATATATATATATATATAT	AT	38	19	114298468	AACTAATGCCATATGACATACATGTTTTCCTTTATTATTAGATATAGTTGAGCTTACCATGTAAAACATATTGATATTCAGGTGTTATAATCCTAGAATAATATATATATATATATATATATATATATATATATATATAATAGAAGAATAGGGGTGAGGATACTTGGCACTTGGTGAGGCTATCCTCACCCTTGAATTCCAAGGAACATGGATGAGGATACTTGGCATTTGGTGATGT	INVZ-3233	AAGGCCTAGAGATTAAGCCCAC	CAATGAAGAACAAATGAAAACCC	144
	GAGAGAGAGAGAGA	GA	14	7	115610345	ACCCTACCCCACCCCTCCTTTAGTCACCAGAAACATTAGTGGTCCAGCTTACGTTATCACGTGCATCATAGTGGAGATTCTCTTCTGTCTTTATAAGTAGGAGAGAGAGAGAGATACGAACTCACACCAACATCTCCACCTGCCCTCTCTATTATTTACCAACAACAAAATAAGGAGAACGTCTACGTTTATGTTTTGATCTACTTCATCATAT	INVZ-3234	TTATCACGTGCATCATAGTGGAG	AATAATAGAGAGGGCAGGTGGAG	103
	ATATATATATATATATATATAT	AT	22	11	140949863	CTTAAATAATAAATTTTATAATATAAATTAAATAGTAAATAAATAATAAAATTTATTGAAATAATTTAGATTAATATATGTATTTTTTAAATCTGAGAAAATATATATATATATATATATATAAGTTTAACATATTGATATGTTATAAAAATCTAATTATACTACTATTTTGAATATAATTATTAATGAGTTTTGAGTATTACATATATTTTGAATTTACTG	INVZ-3250	AAACGAGACTTCCAAGATGAATG	GAGGGAGTTGAGAGAGAAGGTGT	142
	TATATATATATATA	TA	14	7	142524155	ACCGAACCATGTAGATTCTATTAATCATGTGTACATAAAAGAATGGGTTGAGGAGGGGTTAAAACCTGTCTACTAAAATATTTACCAATAAAAATGTATGTATATATATATATAAACACTAAAAATTACATATAAAAATCCTAATCCGATTAACCTAAATTAATCCACATTAATCGCTAGTCCACACCTCACTGGCTAACTAGCGCCTAGCAAG	INVZ-3251	CTCAGTGTCAGAGGAATCCACAT	GACCCGATGATCATTGATTTG	147
	TATATATATATATATATATATATATATATATATATA	TA	36	18	148855347	ATATCCAGATTTAGTATTTAGGTATAAAAACGTAATAAAAATTTTATAAAATTTTTAGAATGAATTTACTATTTAAAATGAATTTTGTAGTATATTAGTTTATATATATATATATATATATATATATATATATATATTGATATATTTTAATTTAAAATTAAATAAATCTGATATATAATTAATAATATTTTGACTTTGACTAAATATGATTTTAATATTCTGATTATAATGGTATT	INVZ-3255	ATGCTCAGTCAAACACAACACTT	TCCCAAGATGGAAAGAAATGTAA	150
Chr 15	ATATATATATATATATATATATATATATATAT	AT	32	16	36539373	TGTCAAAATTTCACCATTTTATTTATTTTCTCTTTTCTTATAAAAGATTTGAAAGTTAGGGGATATGAAGCTAATACTAAAATTATTTTATTAGTAGGTAATATATATATATATATATATATATATATATATCATTTTTTATTAATAATATGCAAAATATACACGATATATATGATATCTGATGCTAACCGGGTGTATACAAAAGACTAAATTATTATTATTATTATTATTA	INVZ-3388	TTTGAAAGTTAGGGGATATGAAGC	TTTGTATACACCCGGTTAGCATC	156
	CTCTCTCTCTCTCTCTCTCTCTCTCTCTCTCTCTCTCTCTCTCT	CT	44	22	40628903	TTTCAAAACGGGTTCGTACACGCGTTATACTCCCACCTACACAAACCCTAGCTATTTAAACCTCACATCTACATCCTCCTCTTCAAAGTTTCAGCCGTCACTCTCTCTCTCTCTCTCTCTCTCTCTCTCTCTCTCTCTCTCTCTAACACAGATCTCTCTCTTCCGCCTCTCTCTCTACCCTCCCACCTCCCCGATCTCTTTCCCCCTTCCACGGATACGGATGACCGGCCACCACCATCCTTGG	INVZ-3391	ATACTCCCACCTACACAAACCCT	GTAGAGAGAGAGGCGGAAGAGAG	152
	ATATATATATAT	AT	12	6	43348360	AACAAATGATATTTATATATTAAAGCGTGACTTATTATATATATTGGACTTAACATGTGGGACTTGATATATCGGACTAAATGTGATGGACTATATATACATATATATATATACGCACATACATAAATATAACTAAGAGCCTAGTATATATAAGTTGTCGAAACGTATGAATGTCTCGTTAGTGATGTTGCGGATAATTAGAATTTATTTGT	INVZ-3393	GGACTTAACATGTGGGACTTGAT	AATTATCCGCAACATCACTAACG	154
	GTGTGTGTGTGTGTGTGT	GT	18	9	46031176	GTGTTCTTCCTAGTATCCTTAAGTTCCAAGCCAAAAATCCTTGCAAGGGGTTTGAAAGTGGTTTGATTTGTATGTATTTTTGGTGTTTGATGTTTGAATGGTGTGTGTGTGTGTGTGTATGATTTAAAACTCACGGCTCATGAGGGGTTCAAAGAGGAAGAAGAAGTCTTGGAATGATGGACATGAACTTACATGATTCTTATAAGATCTTCCAAGTA	INVZ-3395	GGTTTGAAAGTGGTTTGATTTGT	AAGTTCATGTCCATCATTCCAAG	142
	ATATATATATATATATATATATATATATATATATAT	AT	36	18	51451163	GTTTTAAAACAAGATGAACACAACTATACTTGATCTTGATAAAATAACATTTTACTATCTTTTAGATATAAAGGAACTACATAACTTCCCATGAATATGCATATATATATATATATATATATATATATATATATATCTTAGACACATGTGAGACTTGTATGCATATGACTTACTAGTGTGTTTTCCTTACAAAGTTTACTTTCTTATTGTTTATTAGGAAACCACATTCCAACTTA	INVZ-3399	AAGGAACTACATAACTTCCCATGAA	TGCATACAAGTCTCACATGTGTCTA	93
	ATATATATATAT	AT	12	6	55444743	TTTACTAACCTACCTTATATATGTTTTTATATATCAAAGGTATATATGGATATACTCATGCATTCACACTTTAAATTAAGATTACTTGCATGCATATATAATATATATATATACACACAAACATTCACAAGGGATTTTAAGCTAATCAAAACACACAAGCATACAACCCTATACATATATAAACATATGACACACATACATACATACATACA	INVZ-3402	TGGATATACTCATGCATTCACACTT	TGCTTGTGTGTTTTGATTAGCTT	115
	ACACACACACACACACACAC	AC	20	10	63622491	TGACTCTAACAAAGGATACATACAAAACACTTGTAAACATACTAATAAAATAATAGGGCTTACCTCTCTCGGCATTGATCGCTAATTCAACCAACCAATTACACACACACACACACACACATATATATATATATATGGTAGAGATCCTGGGAAAACACTTTGCTAATTGAGAACTGAGAAAACCATTTTCGACTGCAAATTTCTCTAAGGAATTTTTTTT	INVZ-3408	TCGCTAATTCAACCAACCAATTA	CAATTAGCAAAGTGTTTTCCCAG	91
	ATATATATATATATATATATATATATATATATATATAT	AT	38	19	77132302	AATAATTTTGATATATGTAGGATGAATTTTGATAAGTGTATGAAAAAATTTAGATAATGTGTAGGATAGCGTGCTAATGACTAATAATTTGTTTCTCCCCATATATATATATATATATATATATATATATATATATATGTGTGTGTGTGTATATATACACACACTCGTATGTATAACCTTTTAATAGGATTTGTGAAGGTTTGTGAATTGTGGGAAAAGTGAGGGTTTCTAAAGAAAG	INVZ-3418	CACGATGATATTTTTATAGTGTTCGC	GGGTTTTGGACGAAAATACAAGT	150
	ACACACACACAC	AC	12	6	89313861	TCTTTCAGCAATAATGCTATGATAGATTTCCAAGCCTAAAACAAAGCACACCACTTTTGACTTTGAAATCTCAAACTAAGTAATGAATACTACACATGTTACACACACACACGCACACGGCACACATGCATAACACAAGCGCACACACACAAGCACAAAAGAAAGCATTGCCTATGGCCATTGTACGCCCTTAAAGTCCTAAACCCAGTAGA	INVZ-3427	ACAAAGCACACCACTTTTGACTT	AATGCTTTCTTTTGTGCTTGTGT	129
	ACACACACACACACACACACACAC	AC	24	12	97447741	GGACCTGAAGTGCAATTACTTGAAACTTTGAATGAGAGGGGTTAAGTGGGTTGAAGGGAAAAATCGATGCACAGAAGGTGCATATGGATCTCACCCTCAAACACACACACACACACACACACACCTCTCTTCAAACCCTAGGAAAGCACACAAGGATCAATCCTGAAGATATCCCTCATTGCATGACCAAGTTTATGATCATCTAGGGCTTAAAACTTCATAGG	INVZ-3433	CAGCAAGGGGCTTCCTAGTG	AGGCCCAAATTATTCAATCAAAAC	123
	AGAGAGAGAGAGAG	AG	14	7	110957396	GATGTAGGGGGAGAGAGAGGCGAGAAAGTTGTGAGGAGATAGCTTAGGGTTGTCGATCGATATTGGTGAGAGAAAGAAAGGCGGGACTTGAATATTGGGTAGAGAGAGAGAGAGGGGTGGGACCTGAATATTAGGGAGAGAGAGAGAGAGCGGGACTTGATTAATTTATGAGAGAAAAAAATAATATTGGGAAAAATATATCATTGACACAAAA	INVZ-3443	GGAGATAGCTTAGGGTTGTCGAT	AATTAATCAAGTCCCGCTCTCTC	132
	ATATATATATATATAT	AT	16	8	131260574	TATATACATATATGTCTAAATGCAAAAAAAAAAAATGTGTGGTCCAGAATGATTCTCTCAGTTCTTAATTAGGCCAAATGTTCTCAAATGATCTATATAAATATATATATATATATACTAGTTTATCCCCCGGGAATTTTCCGAGATAGACAAATGTAACATCAGATGACAAAATAAATTAACACATTAAATATTAACAACCATAAGACTAAAATA	INVZ-3458	TAGGCCAAATGTTCTCAAATGAT	TGATGTTACATTTGTCTATCTCGGA	95
Chr 16	CTCTCTCTCTCTCTCTCT	CT	18	9	2961050	GTAACAATTAACAAAGTAAGCTACACAAATAAAGATGCAAAAAAAATATGTTTACAGTTATAACAAATATTAAAATTATACCAAGATTCTTCCCCTCTCCCTCTCTCTCTCTCTCTCTATATATATATATATATGCTACATTTTATATATAAATTATAATAAAACTTAAACAGAAGTCCACAAGCAAAAAAGTCCTATAAAGCCATGATTTATTCAAT	INVZ-3563	ATACCAAGATTCTTCCCCTCTCC	TTTTTGCTTGTGGACTTCTGTTT	113
	TATATATATATATATATATATATATATA	TA	28	14	4383228	ACATTTATGTTTTAGATCTCAACCATTGACTTTAAGATCTAATAGCTTGTAACACTACATACATTTCCTACACAATTTAATTTTCCTACAGGATCCCTACTATATATATATATATATATATATATATATTGGGTCTTCCATCCCTTATTTTTCCTACATGGTACATACATTTTCCTTTATAATTCTTAAACATTAATAACTTTTTATATGATATTTTAAAAAAAATAC	INVZ-3564	ATTTAATTTTCCTACAGGATCCCTAC	GGAAAAATAAGGGATGGAAGAC	80
	ATATATATATATATATATATATATAT	AT	26	13	8692505	AAGTGACTACACCTTTTGTCAACAGGGGCACAAGGCGATGGGTATATATAGTATCACATAAGGTATAACATATATGCGCTTTTAGAAGATATATATATATATATATATATATATATATATATATATGAATTATAAAAGATGCTATAATGGGCAAAAATGCTTGTGAATCACATCTTAGTTCATGCAAAAACGACCTATTTCAACTTTTCAACATGGCTTAGATTTG	INVZ-3567	TTTGTCAACAGGGGCACAAG	GCATTTTTGCCCATTATAGCATC	146
	ACACACACACACAC	AC	14	7	20174619	TAAGAGCTCAAAACACATTGAAGCCAAAACCTAAAACCCCACACACCAAAACTCACGCAAGATATTAACCCCCACCTGCACAGCATCCATATTCACCAAAACACACACACACACCAAAACGCCAATTTGTTACCCAGCCCCACCCATGTTATCCATTATGGTTAACAGAAACGACATGTCAGGTTGCCCCCCCATTTTCTAATTAACTATGTCC	INVZ-3575	ACACATTGAAGCCAAAACCTAAA	AACCATAATGGATAACATGGGTG	151
	ATATATATATATATATATATATATATATAT	AT	30	15	23022932	ATAATAATATTTTTTACTGATTTTATGAGATTTTTTTATACACCAATTTTGAATTTTATATATTTATAATGATTTTATTTGTATTTATGCAAATAAATAAATATATATATATATATATATATATATATATGTTTATATAATCAAAATTAATTTATAAGCTTCCTTGTTTCTGATTTTGTTACTATTATTATTATTATTATTATTATTATTATTATTATTATTATTATTAT	INVZ-3577	CTACTAAACTAGTGGGGAACCCG	GATGCGTTTCATATTCTCGTCAT	144
	AGAGAGAGAGAG	AG	12	6	27332225	ATCAGAATTTGCAGTAGGATGAAAAGAAACAGACAAGGTATAGGTGTTAAGCTATTGCAGGGATATGAGAAGATGTAGGATAAAGTAGGAGTAACAAAATAGAGAGAGAGAGGTGAGAGAAGCATGAAAGGGATTTAATAAAAACATTAACAAATAACACACAAAACATGTGTCACTCATGTTTGGACTCTTAGTGTTATAGTCTAGGTCAT	INVZ-3580	GCTATTGCAGGGATATGAGAAGA	TGAGTGACACATGTTTTGTGTGT	129
	TATATATATATATATATATATATATATATATATATATATA	TA	40	20	28754138	ATGTTGCTATCTATAGGGTCAAAAATGTATATTATTTATAATAAAAGGTTTATAGTTATTAAAAAAGTTAATGTTACTATCCACCAATGCTGATAATTGTTATATATATATATATATATATATATATATATATATATATAATTCCTAAAACCGAGGTTTTGGAATAGTAAAACAAAATCTCATTATTGTGTCTAAACTAAGACATGAATGTTAGGATGAGATAGTGCATTATCTCTTAAA	INVZ-3581	GCTGGTTTCCTAAAGATTTCTCC	TTCTTTTTAGTTGATCTGCCCTTT	119
	ATATATATATATATATATATATATATATATATATATATATATATATATATATAT	AT	54	27	33042899	ACATTCTGCAACAGAGATGAACCACCTTCTTCGCCCAGTTATTATCTATGAGCATCGAGCTCTGCCAGCAATTCGCCCTATATTTCACAATGATGATTTAATATATATATATATATATATATATATATATATATATATATATATATATATATATGGTGGAGAATTCTAATAAGAAGAAATTGTCTTTTAAGAAGAAAAAGAAGAAATTTGAACCAATATAATTCTTCCATTTAATAATTGTATTTAATGTTAAA	INVZ-3584	GGGGAAAGGTTTGTCTACATCTC	CCCTTCAAAGACCGAAGATAAAT	128
	TGTGTGTGTGTGTG	TG	14	7	37345040	CGCCTGGAACAGTCCAGGCGTATGGAGGTGTCCCTATATAAGCCACACTTGGCCATTTTCTTTGTAACTGTTGCCAAATTAATTCCAAGTGCTAACATTCTGTGTGTGTGTGTGATCTTGTGCTTGTTTGAGTCATTATTATTGTCCAATACGTAAACCCGGTAACACTCGGTTCATTATTTCCGCCTTTGAATCCGAGCATACGCGTGTAGAT	INVZ-3587	CTTGGCCATTTTCTTTGTAACTG	CGGAAATAATGAACCGAGTGTTA	138
	TATATATATATATATATA	TA	18	9	47374542	TATTCAATCAAAAGTATTGATGAAAAACTATGCTGAAGTTGAAGTTGAATTTTAAAACACTTTATGTATAATTTTGTGTATTAGCAACCCCCTCTCTCATTATATATATATATATATATGTATATATATATATATATGTGTGTATGTATGTATGTATGTGTGGATGAGATAAAATAAGAATTAAGTTGAGTTGTCACATACATAGGAACTCACTTATT	INVZ-3594	TGTATTAGCAACCCCCTCTCTC	GAGTTCCTATGTATGTGACAACTCAA	135
	AGAGAGAGAGAG	AG	12	6	48803616	GCCCGGGCGCAAGAGGAGGAGGCCCGGAAGAAGAGGGAGGAGGAAGAGAAGAGAAAGAAAGAAAAGGAGAATGATAAAGAGAAAGAGAAAGAGAAAGAAAAGAGAGAGAGAGGATTGAGAAAGAGAAGAAGGTCGAGGCCGCCCGGGTGGAGGCGGCCCAGAAAGAGGTGGAGAAGAAGGCTACCTTAGAGGCAGCGGCAAAGGCTGAGGCC	INVZ-3595	GGAGGAGGAAGAGAAGAGAAAGA	CTGCCTCTAAGGTAGCCTTCTTC	160
	ACACACACACAC	AC	12	6	55944054	GGAATGAAAGTGGCAATCTATAATATTTGAAAGAAGATATGGGTTAAGACTTAAGGTGTGGGTTCACACATACATCAGGTGTGCGACCAAAACACCAAGAACACACACACACTCATCTCTTCAACCCTAGAACACCAATTCGATCCATTCCAAGCCAAAGTCAAGAGGATCATTGCTTGTTCTAGCTTAGAATCATGTCATCTAAGCTTGAT	INVZ-3600	GTGTGGGTTCACACATACATCAG	GAACAAGCAATGATCCTCTTGAC	127
	CTCTCTCTCTCTCT	CT	14	7	58863737	CGATAGTCTCTGACTAAGAGGGATGTTAAGTTTTTCAGTTAAATTCATGTGAAATTACTAAATTACTAGTCTTTAAAAAATAAAAAGTAAATATTATAAACTCTCTCTCTCTCTATATATATATATATATATCTGTCTCTCTCAAACCCAACCACCACCACCATCTTCCCCCAACCACCACCATCACCAATCATCTAGCTTCACCATCTTTCAA	INVZ-3602	CGATAGTCTCTGACTAAGAGGGATG	GGTTGGGTTTGAGAGAGACAGA	153
	ACACACACACACACAC	AC	16	8	114702343	TAAAACCAAGATCAATTGCAATATACATATACATATTCATGTAGGATTTTCACTAAATCCAACAACACAAGCATGCACCATATGTATATGTATTTACAAAACACACACACACACACAATATGTATATATATACACGGCCAAGATACATACACCCACACTCACATTGTAAAACTCCAAACAACTCACTATTACCACCTTCCACTCTTAGGGTTAAAC	INVZ-3641	CACTAAATCCAACAACACAAGCA	AGTGTGGGTGTATGTATCTTGGC	109
	ATATATATATATAT	AT	14	7	120443740	TAACATGACGGGCCCGATCGTTTTATTCATAATACAATCGGTTGTTTTTTGTTGTTAGGCTAATTTTTTGGTGTTAGGTGAAGTTATTGTGTTTTTCTAGATATATATATATATACTCATCATGACCTATTTGTTTATTATAACTAACTCATCCTGACCCATGTATCTATTTTGACTTACCCAACCAAACTCATGTGTTTATTTTGACTTACCT	INVZ-3645	TTTGGTGTTAGGTGAAGTTATTGTG	CACATGAGTTTGGTTGGGTAAGT	131
Chr 17	AGAGAGAGAGAGAGAG	AG	16	8	4629359	TATCGGTCGCTTCATCTCCTTCCGTCTACGGTCATGATCTGCAATCCTGTAACAAATTATATGTCAAAAACCTCAAAAACTGTGCGTGTATCGAAGAAATAGAGAGAGAGAGAGAGACTGTGTAGAGAGAGAAAGGTGATGGAAGGGGGTGATGGTGGAGAGGCAGAGAGGGAGGCCGTAGGTGGTACGGATGTTGAACATGGACTGCATTCTTCT	INVZ-3764	CATGATCTGCAATCCTGTAACAA	CCTTCCATCACCTTTCTCTCTCT	114
	TATATATATATATATATATATATA	TA	24	12	9179176	TTACTTGTGGCAGTTATTCACCAGCTCAACAGGTCATTAGCAGTTATTAACCTGCTCATCCGGTCATTGGTAGTTATGGTTGTTAGGTGATTATTGTGTGTATATATATATATATATATATATAAGAAGGATTCTGGTGTTGACATGTGACAATCATTGAATTTAGTAATTAAGGGTATTAAGGTAATTTTATAAAACACATATAAATTATATAAAACACCTAC	INVZ-3767	CGGTCATTGGTAGTTATGGTTGT	ACATGTCAACACCAGAATCCTTC	88
	GTGTGTGTGTGTGT	GT	14	7	13750504	AAATATGTATTCTCTTTTTCTCTGATCTGTTCATACTTCGGTCCAGTGGTCATCTGACGGGAAATCGTGGCCGCCTCCCATTTCTCACTCTCTTAATATAGTGTGTGTGTGTGTATGTGTGTGTAAAATGGAGCTTCAGACTGCATGGCAGCCATCACAACAACTTTAGGGCTTCTAATGAGAAATGGAAGAAAAAGACCATCATCAAAATTAC	INVZ-3770	GATCTGTTCATACTTCGGTCCAG	GAAGCCCTAAAGTTGTTGTGATG	152
	TATATATATATATATATA	TA	18	9	24402207	AATGCTTACAATCATGTATATTACATGTGTTAAATTTTTCATAAAAAATAAGTTCGTTTCACAGGGTTTTCATTATAACTTGGGTTTTCAATATATTTACTATATATATATATATATATGGTAGGGATAATGCAAGAACTAGTTTTAGGGAGAGAACTCGAGAACTAGTGTGAACACAAATAAAAAAAACATAAAAACCTCACCTCCACCCCTATAAA	INVZ-3777	TCGTTTCACAGGGTTTTCATTAT	GGTGGAGGTGAGGTTTTTATGTT	157
	AGAGAGAGAGAG	AG	12	6	83806468	CATATTCTATTTAAATGGTGGAGCCAAATCTCTTGAAATCATGAGTATCTTTCTTGGCCAATCAAGACATAACCCACTCTTACACCCTAACCTAATGAGAAGAGAGAGAGAGCATGGGGGGCCGGCCCATGGGGCCTGTGGGACCCACCCAAAATCTTAAAATATCTCAATTTTATTTAATTTAGGTAATTAGGTGTTCTATCGGGTCATTT	INVZ-3816	CCAATCAAGACATAACCCACTCT	AAATGACCCGATAGAACACCTAA	155
	ATATATATATATATATATATATATATATATATATATAT	AT	38	19	123407147	CTTCATATGATGAAATCACGTTTAGTACAATATAGGAAATTCACAATTATGGACCTAAGTATAAAATAAACTCCTCTGACAATTTGAACTGAATTTTAGAATATATATATATATATATATATATATATATATATATATTCTTCCAAATATCTATATAAAAAGATAGGAATTGTTTTGTAAAACTTAATTGTGAAAATCTTGGAATTTAGGCATTTTATTAACTTGTACGTGCTTTTGG	INVZ-3842	CCTCTGACAATTTGAACTGAATTTT	TGCCTAAATTCCAAGATTTTCAC	140
	TCTCTCTCTCTCTCTCTC	TC	18	9	135573928	AGATGGGTTCGACACACGGTATACTCCCACCTAACTTAAAACCATAGCTATAAAAGCATCTCTCCCTCTCCTTTCCCTCACTCTCTCCTCTTCTGCACTTTCTCTCTCTCTCTCTCTCCCTCTCTCTCTACCGGTGGTCAGGGCCGATAAACTGGTGTTGTTTTGGCTTGTGTACGAGGACCACAGCGGTGTGGAGGCCGTTGGGTGGGGACGTACGG	INVZ-3850	TTTCCCTCACTCTCTCCTCTTCT	AGCCAAAACAACACCAGTTTATC	97
	TATATATATATA	TA	12	6	143209754	AAATCTCATAGCTTCCCCCTAACATATTCTCATTTTCGTCTTCAAAATTTAGATTCAAATCCTATCCTCAAATTTTAGAGACCTATAATGGATGGATCTTTATATATATATAACCTATCCAGTGTATTATTTCGTCAAGCATTTCAGTGACCAAAAATTAAAAAATATATATTCAGAGACAAATTAACAAAAAAAAAAAAAAAAAAAAAAAA	INVZ-3855	AATCTCATAGCTTCCCCCTAACA	TCACTGAAATGCTTGACGAAATA	149

## Sheet: Table S3
Table S3. Distribution of verified 169 SSR motif types with different numbers
SSR motif	Number of repeats																			Total
	4	5	6	7	8	9	10	11	12	13	14	15	16	17	18	19	20	22	27
AT	0	0	11	7	5	2	1	1	0	3	2	1	2	1	3	3	0	1	1	44
TA	0	0	2	2	4	3	4	0	2	1	1	0	0	2	3	1	1	0	0	26
AC	0	0	4	5	3	1	2	0	2	0	1	0	0	0	0	0	0	0	0	18
AG	0	0	6	8	1	0	0	0	0	0	0	0	0	0	0	0	0	0	0	15
CT	0	0	1	2	2	2	0	1	1	1	0	1	1	0	0	0	0	1	0	13
TG	0	0	4	4	3	1	1	0	0	0	0	0	0	0	0	0	0	0	0	13
TC	0	0	1	2	2	3	1	0	1	0	0	0	0	0	0	0	0	0	0	10
GT	0	0	1	4	2	1	0	1	0	0	0	0	0	0	0	0	0	0	0	9
CA	0	0	4	3	0	0	0	0	0	0	0	0	0	0	0	0	0	0	0	7
GA	0	0	2	1	1	0	1	0	0	0	0	0	0	0	0	0	0	0	0	5
GC	0	0	1	0	0	0	0	0	0	0	0	0	0	0	0	0	0	0	0	1
GAG	2	0	0	0	0	0	0	0	0	0	0	0	0	0	0	0	0	0	0	2
ATC	0	0	1	0	0	0	0	0	0	0	0	0	0	0	0	0	0	0	0	1
ATG	0	0	0	1	0	0	0	0	0	0	0	0	0	0	0	0	0	0	0	1
GAT	1	0	0	0	0	0	0	0	0	0	0	0	0	0	0	0	0	0	0	1
GTA	0	1	0	0	0	0	0	0	0	0	0	0	0	0	0	0	0	0	0	1
TTA	0	0	1	0	0	0	0	0	0	0	0	0	0	0	0	0	0	0	0	1
TAGA	1	0	0	0	0	0	0	0	0	0	0	0	0	0	0	0	0	0	0	1
Total	4	1	39	39	23	13	10	3	6	5	4	2	3	3	6	4	1	2	1	169
